# Supplementary material for: A new species of Scapholeberis Schoedler, 1858 (Anomopoda: Daphniidae: Scapholeberinae) from the Colombian Amazon basin highlighted by DNA barcodes and morphology
Source: PeerJ. 2020 Sep 24;8:e9989. doi: 10.7717/peerj.9989 (PMC7520090; doi:10.7717/peerj.9989)
Supplement: Supplemental Information 1 — Haplotypes included to recognize the species after COI. GenBank Accession Numbers for the haplotypes of the new species are provided [file peerj-08-9989-s001.fas]

>BACZP1029-16|Scapholeberis_armata_group|Guelph_Lake_Marsh|BOLD:ABW2600
GTAGGAACAGCTCTAAGAATGTTGATTCGTGCAGAGCTTGGTCAAGCTGGGAGTTTAATCGGAGATGATCAAATTTATAATGTTGTTGTCACAGCTCATGCGTTTGTTATAATTTTCTTCATGGTTATGCCTATTATGATCGGAGGATTTGGTAACTGACTAGTGCCCTTGATGCTGGGTGCCCCCGATATGGCTTTCCCACGTTTAAACAACTTAAGTTTTTGATTTCTTCCTCCCGCGCTAACCCTACTTCTAGTAGGGGGAGCAGTGGAAAGAGGGGCTGGGACAGGATGGACTGTATATCCTCCCCTGTCTGCAGGAATTGCTCACGCGGGGGCATCAGTTGATCTCAGAATCTTTTCTCTTCATCTAGCGGGTATCTCTTCCATTCTCGGGGCCGTTAACTTTATTACTACTATTATCAATATGCGATCTGAGGGAATGTCACTCGATCGAATTCCTCTGTTTGTATGGGCAGTGGGTATCACAGCACTTCTTCTTCTATTAAGTCTTCCGGTACTGGCTGGAGCCATTACAATGCTTCTAAC
>BACZP1031-16|Scapholeberis_armata_group|Guelph_Lake_Marsh|BOLD:ABW2600
GTAGGAACAGCTCTAAGAATGTTGATTCGTGCAGAGCTTGGTCAAGCTGGGAGTTTAATCGGAGATGATCAAATTTATAATGTTGTTGTCACAGCTCATGCGTTTGTTATAATTTTCTTCATGGTTATGCCTATTATGATCGGAGGATTTGGTAACTGACTAGTGCCTTTGATGTTGGGTGCTCCCGATATGGCTTTCCCACGTTTAAACAACTTAAGTTTTTGATTTCTTCCTCCCGCGCTAACCCTACTTCTAGTAGGGGGAGCAGTGGAAAGAGGGGCTGGGACGGGGTGGACCGTCTATCCTCCCTTGTCTGCAGGAATTGCTCATGCGGGGGCATCAGTTGATCTCAGAATCTTTTCTCTTCATCTAGCGGGTATTTCTTCTATTCTCGGGGCCGTTAACTTTATTACTACTATTATCAATATGCGATCTGAGGGAATGTCACTCGATCGAATTCCTCTGTTTGTATGGGCAGTGGGTATCACAGCACTTCTTCTTCTATTAAGTCTTCCGGTACTGGCTGGAGCCATTACAATGCTTCTAAC
>BACZP1060-16|Scapholeberis_armata_group|Eel_Lake|BOLD:ABW2600
GTAGGAACAGCTCTAAGAATGTTGATTCGTGCAGAGCTTGGTCAAGCTGGGAGTTTAATCGGAGATGATCAAATTTATAATGTTGTTGTCACAGCTCATGCGTTTGTTATAATTTTCTTCATGGTTATGCCTATTATGATCGGAGGATTTGGTAACTGACTAGTGCCTTTGATGTTGGGTGCTCCCGATATGGCTTTCCCACGTTTAAACAACTTAAGTTTTTGATTTCTTCCTCCCGCGCTAACCCTACTTCTAGTAGGGGGAGCAGTGGAAAGAGGGGCTGGGACAGGGTGGACTGTCTATCCTCCCCTGTCTGCAGGAATTGCTCATGCGGGGGCATCAGTCGATCTCAGAATCTTTTCTCTTCATCTAGCGGGTATCTCTTCTATTCTCGGGGCCGTTAACTTTATTACTACTATTATCAATATGCGATCTGAGGGAATGTCACTCGATCGAATTCCTCTGTTTGTATGGGCAGTGGGTATCACAGCACTTCTTCTTCTATTAAGTCTTCCGGTACTGGCTGGAGCCATTACAATGCTTCTAAC
>BACZP1061-16|Scapholeberis_armata_group|Eel_Lake|BOLD:ABW2600
GTAGGAACAGCTCTAAGAATGTTGATTCGTGCAGAGCTTGGTCAAGCTGGGAGTTTAATCGGAGATGATCAAATTTATAATGTTGTTGTCACAGCTCATGCGTTTGTTATAATTTTCTTCATGGTTATGCCTATTATGATCGGAGGATTTGGTAACTGACTAGTGCCTTTGATGTTGGGTGCCCCCGATATGGCTTTCCCACGTTTAAACAACTTAAGTTTTTGATTTCTTCCTCCCGCGCTAACCCTACTTCTAGTAGGGGGAGCAGTGGAAAGAGGGGCTGGGACAGGGTGGACTGTCTATCCTCCCCTGTCTGCAGGAATTGCTCACGCGGGGGCATCAGTCGATCTCAGAATCTTTTCTCTTCATCTAGCGGGTATTTCTTCTATTCTCGGGGCCGTTAACTTTATTACTACTATTATCAATATGCGATCTGAGGGAATGTCACTCGATCGAATTCCTCTGTTTGTATGGGCAGTGGGTATCACAGCACTTCTTCTTTTATTAAGTCTTCCTGTACTGGCTGGAGCCATTACAATGCTTCTAAC
>BACZP1203-16|Scapholeberis|Eel_Lake|BOLD:ABW2600
GTAGGAACAGCTCTAAGAATGTTGATTCGTGCAGAGCTTGGTCAAGCTGGGAGTTTAATCGGAGATGATCAAATTTATAATGTTGTTGTCACAGCTCATGCGTTTGTTATAATTTTCTTCATGGTTATGCCTATTATGATCGGAGGATTTGGTAACTGACTAGTGCCTTTGATGTTGGGTGCTCCCGATATGGCTTTCCCACGTTTAAACAACTTAAGTTTTTGATTTCTTCCTCCCGCGCTAACCCTACTTCTAGTAGGGGGAGCAGTGGAAAGAGGGGCTGGGACAGGGTGGACTGTCTATCCTCCCCTGTCTGCAGGAATTGCTCACGCGGGGGCATCAGTCGATCTCAGAATCTTTTCTCTTCATCTAGCGGGTATTTCTTCTATTCTCGGGGCCGTTAACTTTATTACTACTATTATCAATATGCGATCTGAGGGAATGTCACTTGATCGAATTCCTCTGTTTGTATGGGCAGTGGGTATCACAGCACTTCTTCTTCTATTAAGTCTTCCGGTACTGGCTGGAGCCATTACAATGCTTCTAAC
>BACZP1298-16|Scapholeberis_armata_group|Guelph_lake_swamp|BOLD:ABW2600
GTAGGAACAGCTCTAAGAATGTTGATTCGTGCAGAGCTTGGTCAAGCTGGGAGTTTAATCGGAGATGATCAAATTTATAATGTTGTTGTTACAGCTCATGCGTTTGTTATAATTTTCTTCATGGTTATGCCTATTATGATCGGAGGATTTGGTAACTGACTAGTGCCTTTGATGTTGGGTGCTCCCGATATGGCTTTCCCACGTTTAAACAACTTAAGTTTTTGATTTCTTCCTCCCGCGCTAACCCTACTTCTAGTAGGGGGAGCAGTGGAAAGAGGGGCTGGGACAGGGTGGACCGTCTATCCTCCCCTGTCTGCAGGAATTGCTCACGCGGGGGCATCAGTTGATCTCAGAATCTTTTCTCTTCATCTAGCGGGTATTTCTTCTATTCTCGGGGCCGTTAACTTTATTACTACTATTATCAATATGCGATCTGAGGGAATGTCACTCGATCGAATTCCTCTGTTTGTATGGGCAGTGGGTATCACAGCACTTCTTCTTCTATTAAGTCTTCCGGTACTGGCTGGAGCCATTACAATGCTTCTAAC
>BACZP1299-16|Scapholeberis_armata_group|Guelph_lake_swamp|BOLD:ABW2600
GTAGGAACAGCTCTAAGAATGTTGATTCGTGCAGAGCTTGGTCAAGCTGGGAGTTTAATCGGAGATGATCAAATTTATAATGTTGTTGTCACAGCTCATGCGTTTGTTATAATTTTCTTCATGGTTATGCCTATTATGATCGGAGGATTTGGTAACTGACTAGTGCCTTTGATGTTGGGTGCTCCCGATATGGCTTTCCCACGTTTAAACAACTTAAGTTTTTGATTTCTTCCTCCCGCGCTAACCCTACTTCTAGTAGGGGGAGCAGTGGAAAGAGGGGCTGGGACAGGGTGGACTGTCTATCCTCCCCTGTCTGCAGGAATTGCTCACGCGGGGGCATCAGTCGATCTCAGAATCTTTTCTCTTCATCTAGCGGGTATTTCTTCTATTCTCGGGGCTGTTAACTTTATTACTACTATTATCAATATGCGATCTGAGGGAATGTCACTCGATCGAATTCCTCTGTTTGTATGGGCAGTGGGTATCACAGCACTTCTTCTTCTATTAAGTCTTCCGGTACTGGCTGGAGCCATTACAATGCTTCTAAC
>BACZP1551-16|Scapholeberis_armata_group|Eel_Lake|BOLD:ABW2600
GTAGGAACAGCTCTAAGAATGTTGATTCGTGCAGAGCTTGGTCAAGCTGGGAGTTTAATCGGAGATGATCAAATTTATAATGTTGTTGTCACAGCTCATGCGTTTGTTATAATTTTCTTCATGGTTATGCCTATTATGATCGGAGGATTTGGTAACTGACTAGTGCCTTTGATGTTGGGTGCTCCCGATATGGCTTTCCCACGTTTAAACAACTTAAGTTTTTGATTTCTTCCTCCCGCGCTAACCCTACTTCTAGTAGGGGGAGCAGTGGAAAGAGGGGCTGGGACAGGGTGGACTGTCTATCCTCCCCTGTCTGCAGGAATTGCTCACGCGGGGGCATCAGTCGATCTCAGAATCTTTTCTCTTCATCTAGCGGGTATTTCTTCTATTCTCGGGGCCGTTAACTTTATTACTACTATTATCAATATGCGATCTGAGGGAATGTCACTCGATCGAATTCCTCTGTTTGTATGGGCAGTGGGTATCACAGCACTTCTTCTTCTATTAAGTCTTCCGGTACTGGCTGGAGCCATTACAATGCTTCTAAC
>BBLZI222-14|Scapholeberis|Love_Mountain|BOLD:AAJ6080
GTAGGAACCGCTTTAAGAATGTTAATCCGAGCGGAATTAGGTCAGGCTGGGAGTTTAATTGGAGACGACCAAATTTATAACGTAGTCGTTACGGCCCATGCATTTGTGATAATTTTTTTCATGGTTATACCAATCATGATTGGGGGCTTCGGTAATTGGTTAGTTCCTTTAATGCTAGGTGCTCCTGATATAGCCTTTCCTCGATTAAACAACTTAAGTTTCTGGTTTCTTCCTCCTGCTCTGACCTTACTTTTAGTTGGAGGGGCAGTAGAAAGTGGGGCTGGAACTGGGTGAACCGTTTATCCTCCCCTATCAGCGGGAATTGCCCACGCTGGAGCGTCAGTTGATCTGAGAATTTTTTCTCTTCACTTGGCGGGAATTTCTTCTATTTTAGGGGCTGTTAACTTTATTACTACTATCATTAATATACGGTCAGAAGGAATGTCCTTGGACCGAATTCCGTTATTCGTGTGGGCAGTAGGAATTACAGCTCTTCTTTTACTTTTAAGTCTTCCGGTGCTAGCTGGTGCAATTACGATGCTCTTAAC
>BCRUA197-10|Scapholeberis|Wet_flatwoods|BOLD:AAJ6080
GTAGGAACTGCTTTAAGAATGTTAATCCGAGCGGAATTAGGTCAGGCTGGAAGTTTAATTGGAGACGACCAAATTTATAACGTAGTCGTTACGGCCCATGCATTTGTGATAATTTTTTTCATGGTTATACCAATCATAATTGGGGGCTTCGGTAATTGGTTGGTTCCTCTAATGCTAGGTGCTCCTGATATAGCCTTTCCTCGATTAAACAACTTAAGTTTCTGGTTTCTTCCTCCTGCTCTGACCTTACTTTTAGTTGGAGGGGCAGTAGAAAGTGGGGCTGGAACTGGGTGAACCGTTTATCCTCCTCTATCAGCGGGAATTGCCCACGCTGGAGCGTCAGTTGATCTGAGAATTTTTTCTCTTCACTTGGCAGGGATTTCTTCTATTTTAGGGGCTGTTAACTTTATTACTACTATCATTAATATACGGTCAGAAGGAATGTCCTTAGATCGAATTCCGTTATTCGTGTGGGCAGTAGGAATTACAGCTCTTCTTTTACTTTTAAGTCTTCCGGTGCTAGCTGGTGCAATCACGATGCTCTTAAC
>BCRUS088-10|Scapholeberis|docks|BOLD:AAJ6080
GTAGGAACTGCTTTAAGAATGTTAATCCGAGCGGAATTAGGTCAGGCTGGGAGTTTAATTGGAGACGACCAAATTTATAACGTAGTCGTTACGGCCCATGCATTTGTGATAATTTTTTTCATGGTTATACCAATCATGATTGGGGGCTTCGGTAATTGGTTAGTTCCTCTAATGCTAGGTGCTCCTGATATAGCCTTTCCTCGATTAAACAACTTAAGTTTCTGGTTTCTTCCTCCTGCCCTGACTTTACTTCTAGTTGGAGGGGCAGTAGAAAGTGGGGCTGGAACTGGGTGAACCGTTTATCCTCCCCTATCAGCGGGAATTGCCCACGCTGGAGCGTCAGTTGATCTGAGAATTTTTTCTCTTCACTTGGCGGGAATTTCTTCTATTTTAGGGGCTGTTAACTTTATTACTACTATCATTAATATACGGTCAGAAGGGATGTCCTTGGACCGAATTCCGTTATTCGTGTGGGCAGTAGGAATTACAGCTCTTCTTTTACTTTTAAGTCTTCCGGTGCTAGCTGGTGCAATTACGATGCTTTTAAC
>COAPP031-12|Scapholeberis|Small_shaded_portage_point_on_Lake_Sunday_shore|BOLD:AAJ6080
GTAGGAACTGCTTTAAGAATGTTAATCCGAGCGGAATTAGGTCAGGCTGGGAGTTTAATTGGAGACGACCAAATTTATAACGTAGTCGTTACGGCCCATGCATTTGTGATAATTTTTTTCATGGTTATACCAATCATGATCGGGGGCTTCGGTAATTGGTTAGTCCCTTTAATGCTAGGTGCTCCTGATATAGCCTTTCCTCGATTAAACAACTTAAGTTTTTGGTTTCTTCCTCCTGCTCTGACCTTACTTTTAGTTGGAGGAGCAGTAGAAAGTGGGGCTGGAACTGGGTGAACCGTTTATCCTCCCCTATCAGCGGGAATTGCCCACGCTGGAGCCTCAGTTGATCTGAGAATTTTTTCTCTTCACTTGGCGGGAATTTCTTCTATTTTAGGGGCTGTTAACTTTATTACTACTATCATTAATATACGGTCAGAAGGAATGTCCCTGGATCGAATTCCGTTATTCGTGTGGGCAGTAGGAATTACAGCTCTTCTTTTACTTTTAAGTCTTCCGGTGCTAGCTGGNGCAATTACGATGCTCTTAAC
>COAPP032-12|Scapholeberis|Small_shaded_portage_point_on_Lake_Sunday_shore|BOLD:AAJ6080
NTAGGAACTGCTTTAAGAATGTTGATTCGAGCGGAATTAGGTCAGGCTGGGAGTTTAATTGGAGACGACCAAATTTATAACGTAGTCGTTACGGCCCATGCATTTGTGATAATTTTTTTCATGGTTATACCAATCATGATTGGGGGCTTCGGTAATTGGTTAACTCCTTTAATGCTAGGTGCTCCTGATATAGCCTTTCCTCGATTAAACAACTTAAGTTTCTGGTTTCTTCCTCCTGCTCTGACATTACTTTTAGTTGGAGGGGCAGTAGAAAGTGGGGCTGGAACTGGGTGAACCGTTTATCCTCCCCTATCAGCGGGAATTGCCCACGCTGGAGCGTCAGTTGATCTGAGAATTTTTTCTCTTCACTTGGCGGGAATTTCTTCTATTTTAGGGGCTGTTAACTTTATTACTACTATCATTAATATACGGTCAGAAGGAATGTCCTTGGACCGAATTCCGTTATTCGTGTGGGCAGTAGGAATTACAGCTCTCCTTTTACTTTTAAGTCTTCCGGTGCTAGCTGGTGCAATTACGATGCTCTTAAC
>COAPP033-12|Scapholeberis|Small_shaded_portage_point_on_Lake_Sunday_shore|BOLD:AAJ6080
GTAGGAACTGCTTTAAGAATGTTAATCCGAGCGGAATTAGGTCAGGCTGGGAGTTTAATTGGAGACGACCAAATTTATAACGTAGTCGTTACGGCCCATGCATTTGTGATAATTTTTTTCATGGTTATACCAATCATGATCGGGGGCTTCGGTAATTGGTTAGTCCCTTTAATGCTAGGTGCTCCTGATATAGCCTTTCCTCGATTAAACAACTTAAGTTTTTGGTTTCTTCCTCCTGCTCTGACCTTACTTTTAGTTGGAGGAGCAGTAGAAAGTGGGGCTGGAACTGGGTGAACCGTTTATCCTCCCCTATCAGCGGGAATTGCCCACGCTGGAGCCTCAGTTGATCTGAGAATTTTTTCTCTTCACTTGGCGGGAATTTCTTCTATTTTAGGGGCTGTTAACTTTATTACTACTATCATTAATATACGGTCAGAAGGAATGTCCCTGGATCGAATTCCGTTATTCGTGTGGGCAGTAGGAATTACAGCTCTTCTTTTACTTTTAAGTCTTCCGGTGCTAGCTGGTGCAATTACGATGCTCTTAAC
>COAPP035-12|Scapholeberis|Small_shaded_portage_point_on_Lake_Sunday_shore|BOLD:AAJ6080
GTAGGAACTGCTTTAAGAATGTTGATTCGAGCGGAATTAGGTCAGGCTGGGAGTTTAATTGGAGACGACCAAATTTATAACGTAGTCGTTACGGCCCATGCATTTGTGATAATTTTTTTCATGGTTATACCAATCATGATTGGGGGCTTCGGTAATTGGTTAACTCCTTTAATGCTAGGTGCTCCTGATATAGCCTTTCCTCGATTAAACAACTTAAGTTTCTGGTTTCTTCCTCCTGCTCTGACATTACTTTTAGTTGGAGGGGCAGTAGAAAGTGGGGCTGGAACTGGGTGAACCGTTTATCCTCCCCTATCAGCGGGAATTGCCCACGCTGGAGCGTCAGTTGATCTGAGAATTTTTTCTCTTCACTTGGCGGGAATTTCTTCTATTTTAGGGGCTGTTAACTTTATTACTACTATCATTAATATACGGTCAGAAGGAATGTCCTTGGACCGAATTCCGTTATTCGTGTGGGCAGTAGGAATTACAGCTCTCCTTTTACTTTTAAGTCTTCCGGTGCTAGCTGGTGCAATTACGATGCTCTTAAC
>COAPP061-12|Scapholeberis|Campground_beach_with_vegetation_at_periphery|BOLD:ABW2600
GTAGGAACAGCTCTAAGAATGTTGATTCGTGCAGAGCTTGGTCAAGCTGGGAGTTTAATCGGAGATGATCAAATTTATAATGTTGTTGTCACAGCTCATGCGTTTGTTATAATTTTCTTCATGGTTATGCCTATTATGATCGGAGGATTTGGTAACTGATTAGTGCCTTTGATGTTGGGTGCTCCCGATATGGCTTTCCCACGTTTAAACAACTTAAGTTTTTGATTTCTTCCTCCCGCGCTAACCCTACTTCTAGTAGGGGGAGCAGTGGAAAGAGGGGCTGGGACAGGGTGGACTGTCTATCCTCCCCTGTCTGCAGGAATTGCTCACGCGGGGGCATCAGTCGATCTCAGAATCTTTTCTCTTCATCTAGCGGGTATTTCTTCTATTCTCGGGGCCGTTAACTTTATTACTACTATTATCAATATGCGATCTGAGGGAATGTCACTCGATCGAATTCCTCTGTTTGTATGGGCAGTGGGTATCACAGCACTTCTTCTTCTATTAAGTCTTCCGGTACTGGCTGGAGCCATTACAATGCTTTTAAC
>COAPP332-13|Scapholeberis|Campground_Beach_Shoreline|BOLD:ABW2600
GTAGGGACAGCTCTAAGAATGTTGATCCGTGCAGAGCTTGGTCAAGCTGGGAGTTTAATCGGAGATGATCAAATTTATAATGTTGTTGTCACAGCTCATGCGTTTGTTATAATTTTCTTCATGGTTATGCCTATTATGATCGGAGGATTTGGTAACTGACTAGTGCCTTTGATGTTGGGTGCTCCCGATATGGCTTTCCCACGTTTAAACAACTTAAGTTTTTGATTTCTTCCTCCCGCGCTAACCCTACTTCTAGTAGGGGGAGCAGTGGAAAGAGGGGCTGGGACAGGGTGGACTGTCTATCCTCCCCTGTCTGCAGGAATTGCTCACGCGGGGGCATCAGTTGATCTCAGAATCTTTTCTCTTCATCTAGCGGGTATTTCTTCTATTCTCGGGGCCGTTAACTTTATTACTACTATTATCAATATGCGATCTGAGGGAATGTCACTCGATCGAATTCCTCTGTTTGTATGGGCAGTGGGTATCACCGCACTTCTTCTTCTATTAAGTCTTCCGGTACTGGCTGGAGCCATTACAATGCTTCTAAC
>COAPP413-13|Scapholeberis|Large_Lake_with_very_rocky_shoreline_without_boats|BOLD:ABW2600
GTAGGAACAGCTCTAAGAATGTTGATTCGTGCAGAGCTTGGTCAAGCTGGGAGTTTAATCGGAGATGATCAAATTTATAATGTTGTTGTCACAGCTCATGCGTTTGTTATAATTTTCTTCATGGTTATGCCCATTATGATCGGAGGATTTGGTAACTGACTAGTGCCTTTGATGTTGGGTGCTCCCGATATGGCTTTCCCACGTTTAAACAACTTAAGTTTTTGATTTCTTCCTCCCGCGCTAACCCTACTCTTAGTAGGGGGAGCAGTGGAAAGAGGGGCTGGGACAGGGTGGACTGTCTATCCTCCCCTGTCTGCAGGAATTGCTCACGCGGGGGCATCAGTTGATCTCAGAATCTTTTCTCTTCATCTAGCGGGTATTTCTTCTATTCTCGGGGCCGTTAACTTTATTACTACTATTATCAATATGCGATCTGAGGGAATGTCACTCGATCGAATTCCTCTGTTTGTATGGGCAGTGGGTATCACAGCACTTCTTCTTCTATTAAGTCTTCCGGTGCTGGCTGGAGCCATTACAATGCTTCTAAC
>COAPP445-13|Scapholeberis|Campground_Beach_Shore|BOLD:AAJ6080
GTAGGAACTGCTTTAAGAATGTTAATCCGAGCGGAATTAGGTCAGGCTGGGAGTTTAATTGGAGACGACCAAATTTATAACGTAGTCGTTACGGCTCATGCATTTGTGATAATTTTTTTCATGGTTATACCAATCATGATTGGGGGCTTCGGTAATTGGTTAATTCCTTTAATGCTAGGTGCTCCTGATATAGCCTTTCCTCGATTAAACAACTTAAGTTTCTGGTTTCTTCCTCCTGCTCTGACCTTACTTTTAGTTGGAGGGGCAGTAGAGAGTGGGGCTGGAACTGGGTGAACCGTTTATCCTCCCCTATCAGCGGGAATTGCCCACGCTGGAGCGTCAGTTGATCTGAGAATTTTTTCTCTTCACTTGGCGGGAATTTCTTCTATTTTAGGGGCTGTTAACTTTATTACTACTATCATTAACATACGGTCAGAAGGAATGTCCTTGGACCGAATTCCGTTATTCGTGTGGGCAGTAGGAATTACAGCTCTTCTTTTACTTTTAAGTCTTCCGGTGCTAGCTGGTGCAATTACGATGCTCTTAAC
>COAPP477-13|Scapholeberis|North_end_outflow_lake_shore_with_woody_debris_and_rocky_substrate|BOLD:AAJ6080
GTAGGAACTGCTTTAAGAATGTTAATCCGAGCGGAATTAGGTCAGGCTGGGAGTTTAATTGGAGACGACCAAATTTATAACGTAGTCGTTACGGCTCATGCATTTGTGATAATTTTTTTCATGGTTATACCAATCATGATTGGGGGCTTCGGTAATTGGTTAGTTCCTTTAATGTTAGGTGCTCCTGATATAGCCTTTCCTCGATTAAACAACTTAAGTTTCTGGTTTCTTCCTCCTGCTCTGACCTTACTTTTAGTTGGAGGGGCAGTAGAAAGTGGGGCTGGAACTGGGTGAACCGTTTATCCTCCCCTATCAGCGGGAATTGCCCACGCTGGAGCGTCAGTTGATCTGAGAATTTTTTCTCTTCACTTGGCGGGAATTTCTTCTATTTTAGGGGCTGTTAACTTTATTACTACTATCATTAATATACGGTCAGAAGGAATGTCCTTGGACCGAATTCCGTTATTCGTGTGGGCAGTAGGAATTACAGCTCTTCTTTTACTTTTAAGTCTTCCGGTGCTAGCTGGTGCAATTACGATGCTCTTAAC
>COAPP512-13|Scapholeberis|Shoreline_with_docks_Boat_Launch|BOLD:ABW2600
GTAGGAACAGCTCTAAGAATGTTGATTCGTGCAGAGCTTGGTCAAGCTGGGAGTTTAATCGGAGATGATCAAATTTATAATGTTGTTGTCACAGCTCATGCGTTTGTTATAATTTTCTTCATGGTTATGCCCATTATGATCGGAGGATTTGGTAACTGACTAGTGCCTTTGATGTTGGGTGCTCCCGATATGGCTTTCCCACGTTTAAACAACTTAAGTTTTTGATTTCTTCCTCCCGCGCTAACCCTACTTTTAGTAGGGGGAGCAGTGGAAAGAGGGGCTGGGACAGGGTGGACTGTCTATCCTCCCCTGTCTGCAGGAATTGCTCACGCGGGGGCATCAGTTGATCTCAGAATCTTTTCTCTTCATCTAGCGGGTATTTCTTCTATTCTCGGGGCCGTTAACTTTATTACTACTATTATCAATATGCGATCTGAGGGAATGTCACTCGATCGAATTCCTCTGTTTGTATGGGCAGTGGGTATCACAGCACTTCTTCTTCTATTAAGTCTCCCGGTGCTGGCTGGAGCCATTACAATGCTTCTAAC
>COAPP538-13|Scapholeberis|By_Algonquin_Art_Centre_along_grassy_shore|BOLD:AAJ6080
GTAGGAACTGCTTTAAGAATGTTAATCCGAGCGGAATTAGGTCAGGCTGGGAGTTTAATTGGAGACGACCAAATTTATAACGTAGTCGTTACGGCCCATGCATTTGTGATAATTTTTTTCATGGTCATACCAATCATGATTGGGGGCTTCGGTAATTGGTTAGTTCCTTTAATGTTAGGTGCTCCTGATATAGCCTTTCCTCGATTAAACAACTTAAGTTTCTGGTTTCTTCCTCCTGCTCTGACCTTACTTTTAGTTGGAGGGGCAGTAGAAAGTGGGGCTGGAACTGGGTGAACCGTTTATCCTCCCCTATCAGCGGGAATTGCCCACGCTGGAGCGTCAGTTGATCTGAGAATTTTTTCTCTTCACTTGGCGGGAATTTCTTCTATTTTAGGGGCTGTTAACTTTATTACTACTATCATTAATATACGGTCAGAAGGAATGTCCTTGGACCGAATTCCGTTATTCGTGTGGGCAGTAGGAATTACAGCTCTTCTTTTACTTTTAAGTCTTCCGGTGCTAGCTGGTGCAATTACGATGCTCTTAAC
>COAPP553-13|Scapholeberis|Rocky_bay_shore|BOLD:ABW2600
GTAGGAACAGCTCTAAGAATGTTGATCCGTGCAGAGCTTGGTCAAGCTGGGAGTTTAATCGGAGATGATCAAATTTATAATGTTGTTGTCACAGCTCATGCGTTTGTTATAATTTTCTTCATGGTTATGCCTATTATGATCGGAGGATTTGGTAACTGACTAGTGCCTTTGATGTTGGGTGCTCCCGATATGGCTTTCCCACGTTTAAACAACTTAAGTTTTTGATTTCTTCCTCCCGCGCTAACCCTACTTCTAGTAGGGGGAGCAGTGGAAAGAGGGGCCGGGACAGGGTGGACTGTCTATCCTCCCCTGTCTGCAGGAATTGCTCACGCGGGGGCATCAGTTGATCTCAGAATCTTTTCTCTTCATCTAGCGGGTATTTCTTCTATTCTCGGGGCCGTTAACTTTATTACTACTATTATCAATATGCGATCTGAGGGAATGTCACTCGATCGAATTCCTCTGTTTGTATGGGCAGTGGGTATCACCGCACTTCTTCTTCTATTAAGTCTTCCGGTACTGGCTGGGGCCATTACAATGCTTCTAAC
>DKMCH080-09|Scapholeberis_sp._2_NA|benthic_dredge|BOLD:AAI5827
GTAGGAACAGCTCTAAGAATGTTGATTCGTGCAGAGCTTGGTCAAGCCGGGAGTTTAATCGGAGATGATCAAATTTATAATGTTGTTGTCACAGCTCATGCGTTTGTTATAATTTTTTTCATGGTTATGCCTATTATGATCGGAGGGTTTGGTAACTGATTAGTACCTCTGATGTTGGGTGCTCCTGATATGGCTTTCCCACGTTTAAACAACTTAAGTTTTTGATTCCTCCCTCCCGCGCTAACCCTACTTCTAGTAGGGGGGGCAGTAGAGAGAGGGGCTGGGACAGGGTGGACTGTCTATCCTCCCTTGTCTGCAGGAATCGCTCACGCGGGGGCATCAGTTGACCTCAGAATCTTTTCTCTTCATCTAGCAGGTATTTCCTCTATTCTCGGGGCCGTTAACTTTATTACTACTATTATCAATATACGATCTGAGGGAATGTCACTTGATCGAATTCCCCTGTTCGTGTGGGCAGTGGGTATCACAGCACTTCTTCTGCTACTAAGTCTTCCGGTACTGGCTGGAGCCATCACAATGCTTCTAAC
>DNSA004-13|Scapholeberis|river|BOLD:AAI5827
GTAGGAACAGCTCTAAGAATGTTGATTCGTGCAGAGCTTGGTCAAGCCGGGAGTTTAATCGGAGATGATCAAACTTATAATGTTGTTGTCACAGCTCACGCGTTTGTTATAATTTTTTTCATGGTTATGCCTATTATGATCGGAGGGTTTGGTAACTGATTAGTACCTCTGATGTTGGGTGCTCCTGATATGGCTTTCCCACGTTTAAACAACTTAAGTTTTTGATTCCTCCCTCCCGCGCTAACCCTACTTCTAGTAGGGGGGGCAGTGGAGAGAGGGGCTGGGACAGGGTGGACTGTCTATCCTCCCTTGTCTGCAGGAATCGCTCACGCGGGAGCATCAGTTGACCTCAGAATCTTTTCTCTTCATCTAGCAGGTATTTCCTCTATTCTCGGGGCCGTTAACTTTATTACTACTATTATCAATATACGATCTGAGGGAATGTCACTTGATCGAATTCCCCTGTTCGTGTGGGCAGTGGGTATCACAGCACTTCTTCTGCTACTAAGTCTTCCGGTACTGGCTGGAGCCATCACAATGCTTCTAAC
>DNSA005-13|Scapholeberis|river|BOLD:AAI5827
GTAGGAACAGCTCTAAGAATGTTGATTCGTGCAGAGCTCGGTCAAGCCGGGAGTTTAATCGGAGATGATCAAATTTATAATGTTGTTGTCACAGCTCATGCGTTTGTTATAATTTTTTTCATGGTTATGCCTATTATGATCGGAGGGTTTGGTAACTGATTAGTACCTCTGATGTTGGGTGCTCCTGATATGGCTTTCCCACGTTTAAACAACTTAAGTTTTTGATTCCTCCCTCCCGCGCTAACCCTACTTCTAGTAGGGGGGGCAGTGGAGAGAGGGGCTGGGACAGGGTGGACTGTCTATCCTCCCTTGTCTGCAGGAATCGCTCACGCGGGGGCATCAGTTGACCTCAGAATCTTTTCTCTTCATCTAGCAGGTATTTCCTCTATTCTCGGGGCCGTTAACTTTATTACTACTATTATCAATATACGATCTGAGGGAATGTCACTTGATCGAATTCCCCTGTTCGTGTGGGCAGTGGGTATCACAGCACTTCTTCTGCTACTAAGTCTTCCGGTACTGGCTGGAGCCATCACAATGCTTCTAAC
>DNSA007-13|Scapholeberis|river|BOLD:AAI5827
GTAGGAACAGCTCTAAGAATGTTGATTCGTGCAGAGCTTGGTCAAGCCGGGAGTTTAATCGGAGACGATCAAATTTATAATGTTGTTGTCACAGCTCATGCGTTTGTTATAATTTTTTTCATGGTTATGCCTATTATGATCGGAGGGTTTGGTAACTGATTAGTACCTCTGATGTTGGGTGCTCCTGATATGGCTTTCCCACGTTTAAACAACTTAAGTTTTTGATTCCTCCCTCCCGCCCTAACCCTACTTCTAGTAGGGGGGGCAGTGGAGAGAGGGGCTGGGACAGGGTGGACTGTCTATCCTCCCTTGTCTGCAGGAATCGCTCACGCGGGGGCATCAGTTGACCTCAGAATCTTTTCTCTTCATCTAGCAGGTATTTCCTCTATTCTCGGGGCCGTTAACTTTATTACTACTATTATCAATATACGATCTGAGGGAATGTCACTTGATCGAATTCCCCTGTTCGTGTGGGCAGTGGGTATTACAGCACTTCTTCTGCTACTAAGTCTTCCGGTACTGGCTGGAGCCATCACAATGCTTCTAAC
>DNSA020-13|Scapholeberis|lake|BOLD:AAI5827
GTAGGAACAGCTCTAAGAATGTTGATTCGTGCAGAGCTTGGTCAAGCCGGGAGTTTAATCGGAGATGATCAAATTTATAATGTTGTTGTCACAGCTCACGCGTTTGTTATAATTTTTTTCATGGTTATGCCTATTATGATCGGAGGGTTTGGTAACTGACTAGTACCTCTGATGTTGGGTGCTCCTGATATGGCTTTCCCACGTTTAAATAACTTAAGTTTTTGATTCCTCCCTCCCGCGCTAACCCTACTTCTAGTAGGGGGGGCAGTGGAGAGAGGGGCTGGGACAGGGTGGACTGTCTATCCTCCCTTGTCTGCAGGAATCGCTCACGCGGGGGCATCAGTTGACCTCAGAATCTTTTCTCTTCATCTAGCAGGTATTTCTTCTATTCTCGGGGCCGTTAACTTTATTACTACTATTATCAATATACGATCTGAGGGAATGTCACTTGATCGAATTCCCCTGTTCGTGTGGGCAGTGGGTATCACAGCACTTCTTCTGCTACTAAGTCTTCCGGTACTGGCTGGAGCCATCACAATGCTTCTAAC
>DNSA030-13|Scapholeberis|bog|BOLD:AAI5827
GTAGGAACAGCTCTAAGAATGTTGATTCGCGCAGAGCTTGGTCAAGCCGGGAGTTTAATCGGAGATGATCAAATTTATAATGTTGTTGTCACAGCTCACGCGTTTGTTATAATTTTTTTTATGGTTATGCCTATTATGATCGGAGGGTTTGGTAACTGACTAGTACCTCTGATGTTGGGTGCTCCTGATATGGCTTTCCCACGTTTAAACAACTTAAGTTTTTGATTCCTCCCTCCCGCGCTAACCCTACTTCTAGTAGGGGGGGCAGTGGAGAGAGGGGCCGGGACAGGGTGGACTGTCTATCCTCCCTTGTCTGCAGGAATCGCTCACGCGGGGGCATCAGTTGACCTCAGAATCTTTTCTCTTCATCTAGCAGGTATTTCTTCTATCCTCGGGGCCGTTAACTTTATTACTACTATTATCAATATACGATCTGAGGGAATGTCACTTGATCGAATTCCCCTGTTCGTGTGGGCAGTGGGTATCACAGCACTTCTTCTGCTGCTAAGTCTTCCGGTACTGGCTGGAGCTATCACAATGCTTTTAAC
>DNSA088-13|Scapholeberis|river|BOLD:AAJ6080
GTAGGAACTGCTTTAAGAATGTTAATCCGAGCAGAATTAGGTCAGGCTGGGAGTTTAATTGGAGACGACCAAATTTATAACGTAGTCGTTACGGCCCATGCATTTGTGATAATTTTTTTCATGGTTATACCAATCATGATTGGGGGCTTCGGTAACTGGTTAGTTCCTTTAATGCTAGGTGCTCCTGATATAGCCTTTCCTCGATTAAACAACTTAAGTTTCTGATTTCTTCCTCCTGCTCTGACCTTACTTTTAGTTGGAGGGGCAGTAGAAAGTGGGGCTGGAACTGGGTGAACCGTTTATCCTCCCCTATCAGCGGGAATTGCCCACGCTGGAGCGTCAGTTGATCTGAGAATTTTTTCTCTTCACTTGGCGGGGATTTCTTCTATTTTAGGGGCTGTTAACTTTATTACTACTATCATTAATATACGGTCAGAAGGAATGTCCTTGGACCGAATCCCCTTATTCGTGTGGGCAGTAGGAATTACAGCTCTTCTTCTACTTTTAAGTCTTCCGGTGCTAGCTGGTGCAATTACGATGCTCTTAAC
>DNSA090-13|Scapholeberis|river|BOLD:ABW2600
GTAGGAACAGCTCTAAGAATGTTGATTCGTGCAGAGCTTGGTCAAGCTGGGAGTTTAATCGGAGATGATCAAATTTATAATGTTGTTGTCACAGCTCATGCGTTTGTTATAATTTTCTTTATGGTTATGCCTATTATGATCGGAGGATTTGGTAACTGACTAGTGCCTTTGATGTTGGGTGCTCCCGATATGGCTTTCCCACGTTTAAACAACTTAAGTTTTTGATTTCTTCCTCCCGCGCTAACCCTACTTCTAGTAGGGGGAGCAGTGGAAAGAGGGGCTGGGACAGGGTGGACTGTCTATCCTCCTCTGTCTGCAGGAATTGCTCACGCGGGGGCATCAGTTGATCTCAGAATCTTTTCTCTTCATCTGGCGGGTATTTCTTCTATTCTCGGGGCCGTTAACTTTATTACTACTATTATCAATATGCGATCTGAGGGAATGTCACTCGATCGAATTCCTCTGTTCGTGTGGGCAGTGGGTATCACAGCACTTCTTCTTCTATTAAGTCTTCCGGTACTGGCTGGAGCCATTACAATGCTTCTAAC
>DNSA101-13|Scapholeberis|lake|BOLD:AAJ6080
GTAGGAACTGCTTTAAGAATGTTAATCCGAGCGGAATTAGGTCAGGCTGGGAGTTTAATTGGGGACGACCAAATTTATAACGTAGTCGTTACGGCCCATGCATTTGTGATAATTTTTTTCATGGTTATACCAATCATGATTGGGGGCTTCGGTAATTGGTTAGTTCCTTTAATGCTAGGTGCTCCTGATATAGCCTTTCCTCGATTAAACAACTTAAGTTTCTGGTTTCTTCCTCCTGCTCTGACCTTACTTTTAGTTGGAGGGGCAGTAGAAAGTGGGGCTGGAACTGGGTGAACCGTTTATCCTCCCCTATCAGCGGGAATTGCCCACGCTGGAGCGTCAGTTGATCTGAGAATTTTTTCTCTTCACTTGGCGGGAATTTCTTCTATTTTAGGGGCTGTTAACTTTATTACTACTATCATTAATATACGGTCAGAAGGAATGTCCTTGGACCGAATTCCGTTATTCGTGTGGGCAGTAGGAATTACAGCTCTTCTTTTACTTTTAAGTCTTCCGGTGCTAGCTGGTGCAATTACGATGCTCTTAAC
>DNSA115-13|Scapholeberis|lake|BOLD:ACH3838
GTAGGGACAGCTCTAAGAATGTTGATTCGTGCAGAGCTTGGTCAAGCTGGGAGCTTAATCGGAGATGATCAAATTTATAATGTTGTTGTTACAGCTCATGCGTTTGTTATAATCTTCTTCATGGTTATGCCTATTATGATCGGAGGGTTTGGTAACTGATTAGTACCTTTGATGTTGGGTGCTCCTGACATGGCTTTCCCACGTTTAAACAACTTAAGTTTTTGATTCCTTCCTCCCGCGCTAACCTTACTTCTAGTAGGGGGAGCAGTGGAAAGAGGGGCTGGGACAGGGTGGACTGTCTATCCTCCTTTGTCTGCAGGAATTGCTCACGCGGGGGCATCAGTTGACCTTAGAATCTTTTCTCTTCATCTCGCAGGTATTTCTTCTATTCTCGGGGCCGTTAACTTTATTACTACTATTATCAATATACGATCTGAAGGAATGTCACTTGATCGAATTCCTCTGTTCGTGTGGGCAGTGGGCATCACAGCACTTCTTCTGCTATTAAGCCTTCCGGTACTGGCTGGAGCCATCACAATGCTTCTAAC
>DNSA139-13|Scapholeberis|lake|BOLD:ABW2600
GTAGGAACAGCTCTAAGAATGTTGATTCGTGCAGAGCTTGGTCAAGCTGGGAGTTTAATCGGAGATGATCAAATTTATAATGTTGTTGTCACAGCTCATGCGTTTGTTATAATTTTCTTCATGGTTATGCCTATTATGATCGGAGGATTTGGTAACTGACTAGTGCCTTTGATGTTGGGTGCTCCCGATATGGCTTTCCCACGTTTAAACAACTTAAGTTTTTGATTTCTTCCTCCCGCGCTAACCCTACTTCTAGTAGGGGGAGCAGTGGAAAGAGGGGCTGGGACAGGGTGGACCGTCTATCCTCCCCTGTCTGCAGGAATTGCTCACGCGGGGGCATCAGTCGATCTCAGAATCTTTTCTCTTCATCTAGCGGGTATTTCTTCTATTCTCGGGGCCGTTAACTTTATTACTACTATTATCAATATGCGATCTGAGGGAATGTCACTCGATCGAATTCCTCTGTTTGTATGGGCAGTGGGTATCACAGCACTTCTTCTTCTATTAAGTCTTCCGGTACTGGCTGGAGCCATTACAATGCTTCTAAC
>DNSA166-13|Scapholeberis|pond|BOLD:ABW2600
GTAGGAACAGCTCTAAGAATGTTGATTCGTGCAGAGCTTGGTCAAGCTGGGAGTTTAATCGGAGATGATCAAATTTATAATGTTGTTGTCACAGCTCATGCGTTTGTTATAATTTTCTTTATGGTTATGCCTATTATGATCGGAGGATTTGGTAACTGACTAGTGCCTTTGATGTTGGGTGCTCCCGATATGGCTTTCCCACGTTTAAACAACTTAAGTTTTTGATTTCTTCCTCCCGCGCTAACCCTACTTCTAGTAGGGGGAGCAGTGGAAAGAGGGGCTGGGACAGGGTGGACTGTCTATCCTCCCTTGTCTGCAGGAATTGCTCACGCGGGGGCATCAGTTGATCTCAGAATCTTTTCTCTTCATCTAGCGGGTATTTCTTCTATTCTCGGGGCCGTTAACTTTATTACTACTATTATCAATATGCGATCTGAGGGAATGTCACTCGATCGAATTCCTCTGTTTGTATGGGCAGTGGGTATCACAGCACTTCTTCTTCTATTAAGTCTTCCGGTACTGGCTGGAGCCATTACAATGCTTCTAAC
>ESP184-12|Scapholeberis|La_Brena_reservoir_near_dam|BOLD:ACA2061
GTAGGAACAGCGTTAAGAATGCTAATCCGAGCAGAGTTAGGTCAGGCAGGAAGTTTAATTGGGGATGACCAAATTTATAATGTCATTGTTACTGCCCACGCTTTTGTTATGATCTTTTTTATGGTTATACCTATTATAATTGGGGGGTTTGGGAATTGGTTAGTTCCTTTAATGTTAGGGGCCCCTGATATGGCTTTCCCTCGATTAAATAATCTTAGTTTCTGGTTTCTACCCCCTGCCTTAACTCTATTATTAGTTGGAGGGGCCGTTGAAAGAGGAGCAGGAACAGGATGAACTGTTTATCCTCCTCTATCTGCTGGGATTGCACATGCGGGGGCATCCGTTGATTTAAGAATTTTCTCTCTTCACTTAGCAGGTATTTCTTCAATTCTAGGTGCCGTAAATTTCATTACGACCATTATTAATATGCGATCTGAAGGTATATCTCTAGATCGAATTCCCTTGTTCGTATGGGCCGTTGGGATTACTGCCCTTCTGTTACTGTTAAGTTTACCTGTTTTAGCAGGAGCTATCACAATACTCCTAAC
>ESP185-12|Scapholeberis|La_Brena_reservoir_near_dam|BOLD:ACA2061
GTAGGAACAGCGTTAAGAATGCTAATCCGAGCAGAGTTAGGTCAGGCAGGAAGTTTAATTGGGGATGATCAAATTTATAATGTCATTGTTACTGCCCACGCTTTTGTTATGATTTTTTTTATGGTTATACCCATTATAATTGGGGGGTTTGGGAATTGGTTAGTTCCTTTAATGTTAGGGGCTCCTGATATGGCTTTCCCTCGATTAAATAATCTTAGTTTCTGGTTTCTACCCCCTGCTTTAACTCTGTTATTAGTTGGAGGGGCCGTTGAAAGAGGAGCAGGAACAGGATGAACTGTTTATCCTCCTCTATCTGCTGGGATTGCACATGCGGGGGCATCCGTTGATTTAAGAATTTTCTCTCTTCACTTAGCAGGTATTTCTTCAATTCTAGGTGCTGTAAATTTCATTACAACCATTATTAATATGCGATCCGAAGGTATATCTCTAGATCGAATTCCCTTGTTCGTATGGGCCGTTGGGATTACTGCCCTTCTGTTACTGTTAAGTTTACCTGTTTTAGCAGGAGCTATCACAATACTCTTAAC
>GBCB0070-06|Scapholeberis_sp._JKC-2005||BOLD:AAJ6080
GTAGGAACTGCTTTAAGAATGTTAATCCGAGCGGAATTAGGTCAGGCTGGGAGTTTAATTGGAGACGACCAAATTTATAACGTAGTCGTTACGGCCCATGCATTTGTGATAATTTTTTTCATGGTTATACCAATCATGATTGGGGGCTTCGGTAATTGGTTAGTTCCTTTAATGCTAGGTGCTCCTGATATAGCCTTTCCTCGATTAAACAACTTAAGTTTCTGGTTTCTTCCTCCTGCTCTGACCTTACTTTTAGTTGGAGGGGCAGTAGAAAGTGGGGCTGGAACTGGGTGAACCGTTTATCCTCCCCTATCAGCGGGAATTGCCCACGCTGGAGCGTCAGTTGATCTGAGAATTTTTTCTCTTCACTTGGCGGGAATTTCTTCTATTTTAGGGGCTGTTAACTTTATTACTACTATCATTAATATACGGTCAGAAGGAATGTCCCTGGATCGAATTCCGTTATTCGTGTGGGCAGTAGGAATTACAGCTCTTCTTTTACTTTTAAGTCTTCCGGTGCTAGCTGGTGCAATTACGATGCTCTTAAC
>GBCB0155-06|Scapholeberis_sp._HBLB_012_(BIO)||BOLD:AAI5827
GTAGGAACAGCTCTAAGAATGTTGATTCGCGCAGAGCTTGGTCAAGCCGGGAGTTTAATCGGAGATGATCAAATTTATAATGTTGTTGTCACAGCTCACGCGTTTGTTATAATTTTTTTTATGGTTATGCCTATTATGATCGGAGGGTTTGGTAACTGACTAGTACCTCTGATGTTGGGTGCTCCTGATATGGCTTTCCCACGTTTAAACAACTTAAGTTTTTGATTCCTCCCTCCCGCGCTAACCCTACTTCTAGTAGGGGGGGCAGTGGAAAGAGGGGCTGGGACAGGGTGGACTGTCTATCCTCCCTTGTCTGCAGGAATCGCTCACGCGGGGGCATCAGTTGACCTCAGAATCTTTTCTCTTCATCTAGCAGGTATTTCTTCTATTCTCGGGGCCGTTAACTTTATTACTACTATTATCAATATACGATCTGAGGGAATGTCACTTGATCGAATTCCCCTGTTCGTGTGGGCAGTGGGTATCACAGCACTTCTTCTGCTGCTAAGTCTTCCGGTACTGGCTGGAGCTATCACAATGCTTTTAAC
>GBCB1945-13|Scapholeberis_mucronata||BOLD:AAR4158
GTAGGGACCGCTGTCAGAATGTTGATTCGAGCGGAGCTCGGTCAAGTTGGTAGTTTGATCGGAGATGACCAGATTTATAACGTAGTTGTAACAGCGCATGCTTTTGTAATAATTTTTTTTATGGTTATACCAATTATAATTGGAGGATTCGGGAATTGACTAGTCCCATTGATATTGGGTGCCCCTGATATGGCTTTCCCCCGACTAAACAATCTTAGATTTTGGTTTCTTCCTCCAGCATTGACTCTACTACTCGTAGGAGGAGCAGTTGAAAGAGGAGCAGGTACAGGTTGGACAGTTTATCCTCCATTATCATCAGGTATTGCCCATGCAGGAGCATCAGTCGACCTAAGTATCTTTTCTTTACATCTCGCTGGGATCTCATCAATCCTAGGGGCAGTCAACTTCATTACGACCATCATTAACATACGTTCAGAGGGTATAACTCTAGATCGGATTCCTCTTTTCGTCTGGGCGGTTGGCATTACAGCACTTCTCTTATTATTGAGACTCCCTGTACTCGCCGGGGCCATTACTATGCTTCTTAC
>GBCB2318-13|Scapholeberis||BOLD:AAF2315
GTAGGAACTGCTTTAAGAATGTTAATTCGAGCAGAGTTAGGTCAGGCTGGGAGCTTAATTGGAGATGATCAAATTTATAACGTAATCGTTACAGCCCATGCGTTTGTGATAATCTTTTTTATAGTTATACCAATCATGATTGGGGGCTTTGGTAATTGACTAGTCCCTTTAATGCTAGGTGCCCCTGATATAGCTTTTCCTCGATTAAATAACCTAAGTTTCTGGTTTCTTCCTCCCGCTCTAACTTTACTTTTAGTAGGGGGGGCTGTAGAAAGTGGAGCTGGAACTGGGTGAACCATTTACCCTCCCTTATCAGCAGGGATTGCCCATGCTGGAGCATCAGTTGACCTAAGAATTTTTTCCCTTCACTTGGCAGGGATTTCTTCTATTTTAGGGGCTGTTAATTTTATTACTACTATCATTAACATACGATCAGAAGGGATGTCCTTAGATCGAATTCCGTTGTTTGTATGGGCAGTAGGGATCACAGCTCTCCTTTTACTTTTAAGTCTTCCCGTACTAGCTGGTGCAATCACGATGCTCTTAAC
>GBCB650-09|Scapholeberis_mucronata||BOLD:AAR4158
GTAGGGACTGCTCTCAGAATGTTGATTCGAGCGGAGCTCGGTCAAGCTGGTAGTTTGATCGGAGATGACCAGATTTATAACGTAGTTGTAACAGCGCATGCTTTTGTAATAATTTTTTTTATGGTTATACCAATTATAATTGGAGGATTCGGGAATTGACTAGTCCCATTGATATTAGGTGCCCCTGATATGGCTTTCCCCCGACTAAACAATCTTAGATTTTGGTTTCTTCCTCCAGCATTGACTCTACTACTCGTAGGAGGAGCAGTTGAAAGAGGAGCGGGTACAGGTTGGACAGTTTATCCTCCACTATCATCAGGTATTGCCCATGCAGGAGCATCGGTCGACCTAAGTATTTTTTCTTTACATCTCGCTGGGATCTCATCAATCCTAGGGGCAGTCAACTTCATTACGACTATTATTAACATACGTTCAGAGGGTATAACTCTAGATCGGATTCCTCTTTTCGTCTGGGCGGTTGGCATTACAGCACTTCTCTTATTATTGAGACTTCCTGTACTCGCCGGGGCCATTACTATGCTTCTTAC
>GBFCE1857-15|Scapholeberis_rammneri||BOLD:ACS4101
GTGGGAACAGCTCTAAGAATGTTGATTCGAGCAGAATTAGGTCAAGCTGGGAGTTTGATCGGGGACGACCAGATTTATAATGTTGTCGTTACAGCTCATGCGTTCGTTATAATTTTTTTCATGGTTATGCCTATCATAATCGGGGGGTTTGGTAACTGATTAGTACCTCTGATACTGGGCGCTCCTGATATAGCTTTCCCCCGTATAAATAACCTAAGTTTCTGATTTCTCCCTCCGGCATTGATCCTTCTGTTAGTAGGGGGTGCAGTAGAAAGAGGAGCGGGGACAGGGTGAACCGTCTATCCTCCCTTATCGGCAGGAATCGCTCATGCAGGAGCGTCGGTTGATCTCAGAATTTTCTCTCTCCACCTTGCTGGAATTTCCTCAATTCTTGGAGCCGTTAACTTCATTACCACTATCATTAACATACGATCCGAAGGAATGCCACTTGATCGAATCCCCCTGTTCGTGTGGGCAGTGGGTATTACAGCACTTCTTCTCCTATTAAGTCTTCCGGTATTGGCTGGAGCTATCACAATACTTTTAAC
>GBFCE1858-15|Scapholeberis_rammneri||BOLD:ACS4101
GTGGGAACAGCTCTAAGAATGTTGATTCGAGCAGAATTAGGTCAAGCTGGGAGTTTGATCGGGGACGACCAGATTTATAATGTTGTCGTTACAGCTCATGCGTTCGTTATAATTTTTTTCATGGTTATGCCTATCATAATCGGGGGGTTTGGTAACTGATTAGTACCTCTGATACTGGGCGCTCCTGATATAGCTTTCCCCCGTCTAAATAACCTAAGTTTCTGATTTCTCCCTCCGGCATTGATCCTTCTGTTAGTAGGGGGTGCAGTAGAAAGAGGAGCGGGGACAGGGTGAACCGTCTATCCTCCCTTATCGGCAGGAATCGCTCATGCAGGAGCGTCGGTTGATCTCAGAATTTTCTCTCTCCACCTTGCTGGAATTTCCTCAATTCTTGGAGCCGTTAACTTCATTACCACTATCATTAACATACGATCCGAAGGAATGCCACTTGATCGAATCCCCCTGTTCGTGTGGGCAGTGGGTATTACAGCACTTCTTCTCCTATTAAGTCTTCCGGTATTGGCTGGAGCTATCACAATACTTTTAAC
>GBFCE989-14|Scapholeberis_mucronata||BOLD:ACQ7683
GTGGGAACTGCCTTAAGAATGCTGATCCGAGCGGAGCTCGGTCAAGCCGGTAGTTTAATTGGCGATGACCAGATTTATAACGTAGTCGTAACAGCTCATGCCTTCGTAATGATTTTCTTTATAGTTATACCAATCATAATTGGAGGGTTTGGTAATTGGCTAGTACCTCTTATATTGGGCGCTCCCGATATGGCTTTCCCTCGGTTAAATAATCTTAGATTTTGATTTCTTCCCCCAGCACTAACTTTACTACTTGTAGGGGGAGCAGTAGAGAGAGGGGCGGGCACAGGTTGAACAGTGTATCCTCCCTTGTCATCAGGAATTGCTCATGCTGGAGCTTCAGTAGATCTGAGTATCTTTTCTTTACACCTTGCTGGTATTTCTTCGATTTTAGGGGCAGTAAACTTTATTACTACTATTATTAACATACGTTCAGAAGGAATAACTTTGGATCGTATTCCCCTTTTCGTCTGGGCAGTTGGCATTACAGCACTCCTTTTACTACTTAGACTCCCTGTTCTTGCTGGAGCCATCACTATGCTTCTTAC
>JMCRU206-09|Scapholeberis_sp._3_NA|river|BOLD:AAH0507
GTAGGAACTGCTCTTAGAATGTTGATTCGAGCAGAGCTCGGCCAAGCTGGTAGTTTAATCGGCGACGATCAGATTTACAATGTAGTTGTGACTGCTCATGCCTTCGTAATGATTTTTTTTATAGTTATACCAATTATAATTGGGGGATTTGGTAACTGGCTAGTGCCTCTTATATTAGGTGCTCCTGACATGGCTTTTCCTCGGTTAAATAACCTTAGATTTTGATTTCTCCCTCCAGCACTAACTTTACTACTTGTAGGTGGGGCAGTCGAAAGAGGAGCAGGTACGGGCTGAACAGTTTATCCTCCCTTGTCGTCAGGAATTGCCCACGCTGGAGCGTCGGTAGATCTGAGTATTTTTTCTTTACATCTTGCTGGGATTTCTTCAATCCTAGGAGCAGTAAACTTTATTACTACTATTATTAACATACGTTCAGAGGGAATAACTTTAGATCGTATTCCTCTTTTCGTCTGAGCGGTTGGCATTACAGCGCTCCTTTTATTACTTAGACTTCCTGTTCTTGCCGGAGCTATTACTATGCTTCTTAC
>MGOCF017-16|Scapholeberis|Genesee_River|BOLD:ABW2600
GTAGGAACAGCTCTAAGAATGTTGATTCGTGCAGAGCTTGGTCAAGCTGGGAGTTTAATCGGAGATGATCAAATTTATAATGTTGTTGTCACAGCTCACGCGTTTGTTATAATTTTCTTCATGGTTATGCCTATTATGATCGGAGGATTTGGTAACTGACTAGTGCCTTTGATGTTGGGTGCTCCCGATATGGCTTTCCCACGTTTGAACAACTTAAGTTTTTGATTTCTTCCTCCCGCGCTAACCCTACTTTTAGTAGGGGGAGCAGTGGAAAGAGGGGCTGGGACAGGGTGGACTGTCTATCCTCCCCTGTCTGCAGGAATTGCTCATGCGGGGGCATCAGTTGATCTCAGAATCTTTTCTCTTCATTTAGCGGGTATTTCTTCTATTCTCGGGGCCGTTAACTTTATTACTACTATTATCAATATGCGATCTGAGGGAATGTCACTCGATCGAATTCCTCTGTTTGTATGGGCAGTGGGTATCACAGCACTTCTTCTTCTATTAAGTCTTCCGGTACTGGCTGGAGCCATCACAATGCTTCTAAC
>NJCGS006-09|Scapholeberis_sp._1_NA|temporary_freshwater_pool|BOLD:AAN3120
GTAGGGACAGCTCTAAGAATGTTGATTCGTGCAGAGCTTGGTCAAGCTGGGAGCTTAATCGGAGATGATCAAATTTATAATGTTGTTGTTACAGCTCATGCGTTTGTTATAATTTTCTTCATGGTTATGCCTATTATGATCGGAGGGTTTGGTAACTGACTAGTACCTTTGATGTTGGGTGCTCCTGACATGGCTTTCCCACGTTTAAACAACTTAAGTTTTTGATTCCTTCCTCCCGCGCTAACCTTACTTCTAGTAGGGGGGGCAGTGGAAAGAGGGGCTGGGACAGGGTGGACTGTCTACCCCCCTTTGTCTGCAGGAATTGCTCACGCGGGGGCATCAGTTGACCTTAGAATCTTTTCTCTTCATCTAGCGGGTATTTCTTCTATTCTCGGGGCCGTTAACTTTATTACTACTATTATCAATATACGATCTGAGGGAATGTCACTTGATCGAATTCCTCTGTTCGTGTGGGCAGTGGGTATCACAGCACTTCTTCTGCTATTAAGCCTTCCGGTACTGGCTGGAGCTATCACAATGCTTCTAAC
>NJCGS007-09|Scapholeberis_sp._2_NA|temporary_freshwater_pool|BOLD:AAI5827
GTAGGAACAGCTCTAAGAATGTTGATTCGCGCAGAACTTGGTCAAGCCGGGAGTTTAATCGGAGATGATCAAATTTATAATGTTGTTGTCACAGCTCACGCGTTTGTTATAATTTTTTTTATGGTTATGCCTATTATGATCGGAGGGTTTGGTAACTGACTAGTACCTCTGATGTTGGGTGCTCCTGATATGGCTTTCCCACGTTTAAACAACTTAAGTTTTTGATTCCTCCCTCCCGCGCTAACCCTACTTCTAGTAGGGGGGGCAGTGGAGAGAGGGGCTGGGACAGGGTGGACTGTCTATCCTCCCTTGTCTGGAGGAATCGCTCACGCGGGGGCATCAGTTGACCTCAGAATCTTCTCTCTTCATCTAGCAGGTATTTCTTCTATTCTCGGGGCCGTTAACTTTATTACTACTATTATCAATATACGATCTGAGGGAATGTCACTTGATCGAATTCCCCTGTTCGTGTGGGCAGTAGGTATCACAGCACTTCTTCTGCTGCTAAGTCTTCCGGTACTGGCTGGAGCTATCACAATGCTTTTAAC
>NJCGS008-09|Scapholeberis_sp._1_NA|temporary_freshwater_pool|BOLD:AAN3120
GTAGGGACAGCTCTAAGAATGTTGATTCGTGCAGAGCTTGGTCAAGCTGGGAGCTTAATCGGAGATGATCAAATTTATAATGTTGTTGTTACAGCTCATGCGTTTGTTATAATTTTCTTCATGGTTATGCCTATTATGATCGGAGGGTTTGGTAACTGACTAGTACCTTTGATGTTGGGTGCTCCTGACATGGCTTTCCCACGTTTAAACAACTTAAGTTTTTGATTCCTCCCTCCCGCGCTAACCTTACTTCTAGTAGGGGGGGCAGTGGAAAGAGGGGCTGGGACAGGGTGGACTGTCTACCCCCCCTTGTCTGCAGGAATTGCTCACGCGGGGGCATCAGTTGACCTTAGAATCTTTTCTCTTCATCTAGCAGGTATTTCTTCTATTCTCGGGGCCGTTAACTTTATTACTACTATTATCAATATACGATCTGAGGGAATGTCACTTGATCGAATTCCTCTGTTCGTGTGGGCAGTGGGTATCACAGCACTTCTTCTGCTATTAAGCCTTCCGGTACTGGCTGGAGCTATCACAATGCTTCTAAC
>NJCGS009-09|Scapholeberis_sp._1_NA|temporary_freshwater_pool|BOLD:AAN3120
GTAGGGACAGCTCTAAGAATGTTGATTCGTGCAGAGCTTGGTCAAGCTGGGAGCTTAATCGGAGATGATCAAATTTATAATGTTGTTGTTACAGCTCATGCGTTTGTTATAATTTTCTTCATGGTTATGCCTATTATGATCGGAGGGTTTGGTAACTGACTAGTACCTTTGATGTTGGGTGCTCCTGACATGGCTTTCCCACGTTTAAACAACTTAAGTTTTTGATTCCTTCCTCCCGCGCTAACCCTACTTCTAGTAGGGGGGGCAGTGGAAAGAGGGGCTGGGACAGGGTGGACTGTCTACCCCCCTTTGTCTGCAGGAATTGCTCACGCGGGGGCATCAGTTGACCTTAGAATCTTTTCTCTTCATCTAGCAGGTATTTCTTCTATTCTCGGGGCCGTTAACTTTATTACTACTATTATCAATATACGATCTGAGGGAATGTCACTTGATCGAATTCCTCTGTTCGTGTGGGCAGTGGGTATCACAGCACTTCTTCTGCTATTAAGTCTTCCGGTACTGGCTGGAGCTATCACAATGCTTCTAAC
>NJCGS1076-11|Scapholeberis_sp._2_NA|Freshwater_pond|BOLD:AAI5827
GTAGGAACAGCTCTAAGAATGTTGATTCGTGCAGAGCTTGGTCAAGCCGGGAGCTTAATCGGAGATGATCAAATTTATAATGTTGTTGTCACAGCTCATGCGTTTGTTATAATTTTTTTCATGGTTATGCCTATTATGATCGGAGGGTTTGGTAACTGACTAGTACCTCTGATGTTGGGTGCTCCTGATATGGCTTTCCCACGTTTAAACAACTTAAGTTTTTGATTCCTCCCTCCCGCGCTAACCCTACTTCTAGTAGGGGGGGCAGTGGAGAGAGGGGCTGGGACAGGGTGGACTGTCTATCCTCCCTTGTCTGCAGGAATCGCTCACGCGGGGGCATCAGTTGACCTCAGAATCTTTTCTCTTCATCTAGCAGGTATTTCTTCTATTCTCGGGGCCGTTAACTTTATTACTACTATTATCAATATACGATCTGAGGGAATGTCACTTGATCGAATTCCCCTGTTCGTGTGGGCAGTGGGTATCACAGCACTTCTTCTGCTACTAAGTCTTCCGGTACTGGCTGGGGCCATCACAATGCTTCTAAC
>OZFWZ207-11|Scapholeberis_sp._2_NA|Creek|BOLD:AAI5827
GTAGGAACAGCTCTAAGAATGTTGATTCGTGCAGAGCTTGGTCAAGCCGGGAGTTTAATCGGAGATGATCAAATTTATAATGTTGTTGTCACGGCTCATGCGTTTGTTATAATTTTTTTTATGGTTATGCCTATTATGATCGGAGGGTTTGGTAACTGACTAGTACCTCTGATGTTGGGTGCTCCTGATATGGCTTTCCCACGTTTAAACAACTTAAGTTTTTGATTCCTCCCTCCCGCGCTAACCCTACTTCTAGTAGGGGGGGCAGTGGAGAGAGGGGCTGGGACAGGGTGGACTGTCTATCCTCCCTTGTCTGCAGGAATCGCTCATGCGGGGGCATCAGTTGACCTCAGAATCTTTTCTCTTCATCTAGCAGGTATTTCTTCTATTCTCGGGGCCGTTAACTTTATTACTACTATTATCAATATGCGATCTGAGGGAATGTCACTTGATCGAATTCCCCTGTTCGTGTGGGCAGTGGGTATCACAGCACTTCTTCTGCTACTAAGTCTTCCGGTACTGGCTGGAGCCATCACAATGCTTCTAAC
>OZFWZ243-11|Scapholeberis_sp._2_NA||BOLD:AAI5827
GTAGGAACAGCTCTAAGAATGTTGATTCGTGCAGAGCTTGGTCAAGCCGGGAGTTTAATCGGAGATGATCAAATTTATAATGTTGTTGTCACAGCTCATGCGTTTGTTATAATTTTTTTCATGGTTATGCCTATTATGATCGGAGGGTTTGGTAACTGATTAGTACCTCTGATGTTGGGTGCTCCTGATATGGCTTTCCCACGTTTAAACAACTTAAGTTTTTGATTCCTCCCTCCCGCGCTAACCCTACTTCTAGTAGGGGGGGCAGTGGAGAGAGGGGCTGGGACAGGGTGGACTGTCTATCCTCCCTTGTCTGCAGGAATCGCTCACGCGGGGGCATCAGTTGACCTCAGAATCTTTTCTCTTCATCTAGCAGGTATTTCCTCTATTCTCGGGGCCGTTAACTTTATTACTACTATTATCAATATACGATCTGAGGGAATGTCACTTGATCGAATTCCCCTGTTCGTGTGGGCAGTGGGTATCACAGCACTTCTTCTGCTACTAAGTCTTCCGGTACTGGCTGGAGCCATCACAATGCTTCTAAC
>OZFWZ249-11|Scapholeberis_sp._2_NA|Tundra_pond|BOLD:AAI5827
GTAGGAACAGCTCTAAGAATGTTGATTCGTGCAGAGCTTGGTCAAGCCGGGAGTTTAATCGGAGATGATCAAATTTATAATGTTGTTGTCACGGCTCATGCGTTTGTTATAATTTTTTTTATGGTTATGCCTATTATGATCGGAGGGTTTGGTAACTGACTAGTACCTCTGATGTTGGGTGCTCCTGATATGGCTTTCCCACGTTTAAACAACTTAAGTTTTTGATTCCTCCCTCCCGCGCTAACCCTACTTCTAGTAGGGGGGGCAGTGGAGAGAGGGGCTGGGACAGGGTGGACTGTCTATCCTCCCTTGTCTGCAGGAATCGCTCACGCGGGGGCATCAGTTGACCTCAGAATCTTTTCTCTTCATCTAGCAGGTATTTCTTCTATTCTCGGGGCCGTTAACTTTATTACTACTATTATCAATATGCGATCTGAGGGAATGTCACTTGATCGAATTCCCCTGTTCGTGTGGGCAGTGGGTATCACAGCACTTCTTCTGCTACTAAGTCTTCCGGTACTGGCTGGAGCCATCACAATGCTTCTAAC
>SWCHL1049-16|Scapholeberis|Hemlock_Ridge_Trail|BOLD:AAJ6080
NTAGGAACCGCTTTAAGAATGTTAATCCGGGCGGAATTAGGTCAGGCTGGGAGTTTAATTGGAGACGACCAAATTTATAACGTAGTCGTTACGGCCCATGCATTTGTGATAATTTTTTTCATGGTTATACCAATCATGATTGGGGGCTTCGGTAATTGGTTAGTTCCTTTAATGTTAGGTGCTCCTGATATAGCCTTTCCTCGATTAAACAATTTAAGTTTCTGGTTTCTTCCTCCTGCTCTGACCTTACTTTTAGTTGGAGGGGCAGTAGAAAGTGGGGCTGGAACTGGGTGAACCGTTTATCCTCCCCTATCAGCGGGAATTGCCCACGCTGGAGCGTCAGTTGATCTGAGAATTTTTTCTCTTCACTTGGCGGGAATTTCTTCTATTTTAGGGGCTGTTAACTTTATTACTACTATCATTAATATACGGTCAGAAGGAATGTCCTTGGACCGAATTCCGTTATTCGTGTGGGCAGTAGGAATTACAGCTCTTCTTTTACTTTTAAGTCTTCCGGTGCTAGCTGGTGCAATTACGATGCTTTTAAC
>SWCHL1527-16|Scapholeberis|Runnings_Bay|BOLD:ABW2600
GTAGGAACAGCTCTAAGAATGTTAATTCGTGCAGAGCTTGGTCAAGCTGGGAGTTTAATCGGAGATGATCAAATTTATAATGTTGTTGTCACAGCTCATGCGTTTGTTATAATTTTCTTCATGGTTATGCCTATTATGATCGGAGGATTTGGTAACTGACTAGTGCCTTTGATGCTGGGTGCTCCCGATATGGCTTTCCCACGTTTAAACAACTTAAGTTTTTGATTTCTTCCTCCCGCGCTAACCCTACTTCTAGTAGGGGGAGCAGTGGAAAGAGGGGCTGGGACAGGGTGGACTGTCTATCCTCCCCTGTCTGCAGGAATTGCTCACGCGGGGGCATCAGTTGATCTCAGAATCTTTTCTCTTCATCTAGCGGGTATTTCTTCTATTCTTGGGGCCGTTAACTTTATTACTACTATTATCAATATGCGATCTGAGGGAATGTCACTCGATCGAATTCCTCTGTTTGTATGGGCAGTGGGTATCACAGCACTTCTTCTTCTATTAAGTCTTCCGGTACTGGCTGGAGCCATTACAATGCTTCTAAC
>SWCHL1528-16|Scapholeberis|Runnings_Bay|BOLD:ABW2600
GTAGGAACAGCTCTAAGAATGTTGATTCGTGCAGAGCTTGGTCAAGCTGGGAGTTTAATCGGAGATGATCAAATTTATAATGTTGTTGTCACAGCTCATGCGTTTGTTATAATTTTCTTCATGGTTATGCCTATTATGATCGGAGGATTTGGTAACTGACTAGTGCCTTTGATGCTGGGTGCTCCCGATATGGCTTTCCCACGTTTAAACAACTTAAGTTTTTGATTTCTTCCTCCCGCGCTAACCCTACTTCTAGTAGGGGGAGCAGTGGAAAGAGGGGCTGGGACAGGGTGGACTGTCTATCCTCCCCTGTCTGCAGGAATTGCTCACGCGGGGGCATCAGTCGATCTCAGAATCTTTTCTCTTCATCTAGCGGGTATTTCTTCTATTCTCGGGGCCGTTAACTTTATTACTACTATTATCAATATGCGATCTGAGGGAATGTCACTCGATCGAATTCCTCTGTTTGTATGGGCAGTGGGTATCACAGCACTTCTTCTTCTATTAAGTCTTCCGGTACTGGCTGGAGCCATTACAATGCTTCTAAC
>SWCHL1531-16|Scapholeberis|Runnings_Bay|BOLD:ABW2600
GTAGGAACAGCTCTAAGAATGTTGATTCGTGCAGAGCTTGGTCAAGCTGGGAGTTTAATCGGAGATGATCAAATTTATAATGTTGTTGTCACAGCTCATGCGTTTGTTATAATTTTCTTCATGGTTATGCCTATTATGATCGGAGGATTTGGTAACTGACTAGTGCCTTTGATGTTGGGTGCTCCCGATATGGCTTTCCCACGTTTAAACAACTTAAGTTTTTGATTTCTTCCTCCTGCGCTAACCCTACTTCTAGTAGGGGGAGCAGTGGAAAGAGGGGCTGGGACAGGGTGGACTGTCTATCCTCCCCTGTCTGCAGGAATTGCTCACGCGGGGGCATCAGTCGATCTCAGAATCTTTTCTCTTCATCTAGCGGGTATTTCTTCTATTCTTGGGGCCGTTAACTTTATTACTACTATTATCAATATGCGATCTGAGGGAATGTCACTCGATCGAATTCCTCTGTTTGTATGGGCAGTGGGTATCACAGCACTTCTTCTTCTATTAAGTCTTCCGGTACTGGCTGGAGCCATTACAATGCTTCTAAC
>SWCHL1532-16|Scapholeberis|Runnings_Bay|BOLD:ABW2600
GTAGGAACAGCTCTAAGAATGTTGATTCGTGCAGAGCTTGGTCAAGCTGGGAGTTTAATCGGAGATGATCAAATTTATAATGTTGTTGTCACAGCTCATGCGTTTGTTATAATTTTCTTCATGGTTATGCCTATTATGATCGGAGGATTTGGTAACTGACTAGTGCCTTTGATGTTGGGTGCTCCCGATATGGCTTTCCCACGTTTAAACAACTTAAGTTTTTGATTTCTTCCTCCTGCGCTAACCCTACTTCTAGTAGGGGGAGCAGTGGAAAGAGGGGCTGGAACAGGGTGGACTGTCTATCCTCCCCTGTCTGCAGGAATTGCTCACGCGGGGGCATCAGTCGATCTCAGAATCTTTTCTCTTCATCTAGCGGGTATTTCTTCTATTCTCGGGGCCGTTAACTTTATTACTACTATTATCAATATGCGATCTGAGGGAATGTCACTCGATCGAATTCCTCTGTTTGTATGGGCAGTGGGTATCACAGCACTTCTTCTTCTATTAAGTCTTCCGGTACTGGCTGGAGCCATTACAATGCTTCTAAC
>SWCHL1534-16|Scapholeberis|Runnings_Bay|BOLD:ABW2600
GTAGGAACAGCTCTAAGAATGTTGATTCGTGCAGAGCTTGGTCAAGCTGGGAGTTTAATCGGAGATGATCAAATTTATAATGTTGTTGTCACAGCTCATGCGTTTGTTATAATTTTCTTCATGGTTATGCCTATTATGATCGGAGGATTTGGTAACTGACTAGTGCCTTTGATGTTGGGTGCTCCCGATATGGCTTTCCCACGTTTAAACAACTTAAGCTTTTGATTTCTTCCTCCTGCGCTAACCCTACTTCTAGTAGGGGGAGCAGTGGAAAGAGGGGCTGGGACAGGGTGGACTGTCTATCCTCCCCTGTCTGCAGGAATTGCTCACGCGGGGGCATCAGTCGATCTCAGAATCTTTTCTCTTCATCTAGCGGGTATTTCTTCTATTCTCGGGGCCGTTAACTTTATTACTACTATTATCAATATGCGATCTGAGGGAATGTCACTCGATCGAATTCCTCTGTTTGTATGGGCAGTGGGTATCACAGCACTTCTTCTTCTATTAAGTCTTCCGGTACTGGCTGGGGCCATTACAATGCTTCTAAC
>SWCHL1535-16|Scapholeberis|Runnings_Bay|BOLD:ABW2600
GTAGGAACAGCTCTAAGAATGTTGATTCGTGCAGAGCTTGGTCAAGCTGGGAGTTTAATCGGAGATGATCAAATTTATAATGTTGTTGTCACAGCTCATGCGTTTGTTATAATTTTCTTCATGGTTATGCCTATTATGATCGGAGGATTTGGTAACTGACTAGTGCCTTTGATGTTGGGTGCTCCCGATATGGCTTTCCCACGTTTAAACAACTTAAGTTTTTGATTTCTTCCTCCTGCGCTAACCCTACTTCTAGTAGGGGGAGCAGTGGAAAGAGGGGCTGGGACAGGGTGGACTGTCTATCCTCCCCTGTCTGCAGGAATTGCTCACGCGGGGGCATCAGTCGATCTCAGAATCTTTTCTCTTCATCTAGCGGGTATTTCTTCTATTCTCGGGGCCGTTAACTTTATTACTACTATTATCAATATGCGATCTGAGGGAATGTCACTCGATCGAATTCCTCTGTTTGTATGGGCAGTGGGTATCACAGCACTTCTTCTTCTATTAAGTCTTCCGGTACTGGCTGGAGCCATTACAATGCTTCTAAC
>SWCHL1536-16|Scapholeberis|Runnings_Bay|BOLD:ABW2600
GTAGGAACAGCTCTAAGAATGTTGATTCGTGCAGAGCTTGGTCAAGCTGGGAGTTTAATCGGAGATGATCAAATTTATAATGTTGTTGTCACAGCTCATGCGTTTGTTATAATTTTCTTCATGGTTATGCCTATTATGATCGGAGGATTTGGTAACTGACTAGTGCCTTTGATGTTGGGTGCTCCCGATATGGCTTTCCCACGTTTAAACAACTTAAGCTTTTGATTTCTTCCTCCTGCGCTAACCCTACTTCTAGTAGGGGGAGCAGTGGAAAGAGGGGCTGGGACAGGGTGGACTGTCTATCCTCCCCTGTCTGCAGGAATTGCTCACGCGGGGGCATCAGTCGATCTCAGAATCTTTTCTCTTCATCTAGCGGGTATTTCTTCTATTCTCGGGGCCGTTAACTTTATTACTACTATTATCAATATGCGATCTGAGGGAATGTCACTCGATCGAATTCCTCTGTTTGTATGGGCAGTGGGTATCACAGCACTTCTTCTTCTATTAAGTCTTCCGGTACTGGCTGGAGCCATTACAATGCTTCTAAC
>SWCHL1638-16|Scapholeberis|Runnings_Bay|BOLD:ABW2600
GTAGGAACAGCTCTAAGAATGTTGATTCGTGCAGAGCTTGGTCAAGCTGGGAGTTTAATCGGAGATGATCAAATTTATAATGTTGTTGTCACAGCTCATGCGTTTGTTATAATTTTCTTCATGGTTATGCCTATTATGATCGGAGGATTTGGTAACTGACTAGTGCCTTTGATGTTGGGTGCTCCCGATATGGCTTTCCCACGTTTAAACAACTTAAGCTTTTGATTTCTTCCTCCTGCGCTAACCCTACTTCTAGTAGGGGGAGCAGTGGAAAGAGGNGCTGGGACAGGGTGGACTGTCTATCCTCCCCTNTCTGCAGGAATTGCTCACGCGGGGGCATCAGTCGATCTCAGAATCTTTTCTCTTCATCTAGCGGGTATTTCTTCTATTCTCGGGGCCGTTAACTTTATTACTACTATTATCAATATGCGATCTGAGGGAATGTCACTCGATCGAATTCCTCTGTTTGTATGGGCAGTGGGTATCACAGCACTTCTTCTTCTATTAAGTCTTCCGGTACTGGCTGGAGCCATTACAATGCTTCTAAC
>SWCHL1828-16|Scapholeberis|Westside_Trail|BOLD:AAJ6080
GTAGGAACTGCTTTAAGAATGTTAATCCGAGCGGAATTAGGTCAGGCTGGGAGTTTAATTGGAGACGACCAAATTTATAACGTAGTCGTTACGGCCCATGCATTTGTGATAATTTTTTTCATGGTTATACCAATCATGATTGGGGGCTTCGGTAATTGGTTAGTTCCTTTAATGCTAGGTGCTCCTGATATAGCCTTTCCTCGATTAAACAACTTAAGTTTCTGGTTTCTTCCTCCTGCTCTGACCTTACTTTTAGTTGGAGGGGCAGTAGAAAGTGGGGCCGGAACTGGGTGAACCGTTTATCCTCCCCTATCAGCGGGAATTGCCCACGCTGGAGCGTCAGTTGATCTGAGAATTTTTTCTCTTCACTTGGCGGGAATTTCTTCTATTTTAGGGGCTGTTAACTTTATTACTACTATCATTAATATACGGTCAGAAGGAATGTCTTTGGACCGAATTCCGTTATTCGTGTGGGCAGTAGGAATTACAGCTCTTCTTTTACTTTTAAGTCTTCCGGTGCTAGCTGGTGCAATTACGATGCTCTTAAC
>SWCHL1829-16|Scapholeberis|Westside_Trail|BOLD:AAJ6080
GTAGGAACCGCTTTAAGAATGTTAATCCGGGCGGAATTAGGTCAGGCTGGGAGTTTAATTGGAGACGACCAAATTTATAACGTAGTCGTTACGGCCCATGCATTTGTGATAATTTTTTTCATGGTTATACCAATCATGATTGGGGGCTTCGGTAATTGGTTAGTTCCTTTAATGTTAGGTGCTCCTGATATAGCCTTTCCTCGATTAAACAATTTAAGTTTCTGGTTTCTTCCTCCTGCTCTGACCTTACTTTTAGTTGGAGGGGCAGTAGAAAGTGGGGCTGGAACTGGGTGAACCGTTTATCCTCCCCTATCAGCGGGAATTGCCCACGCTGGAGCGTCAGTTGATCTGAGAATTTTTTCTCTTCACTTGGCGGGAATTTCTTCTATTTTAGGGGCTGTTAACTTTATTACTACTATCATTAATATACGGTCAGAAGGAATGTCCTTGGACCGAATTCCGTTATTCGTGTGGGCAGTAGGAATTACAGCTCTTCTTTTACTTTTAAGTCTTCCGGTGCTAGCTGGTGCAATTACGATGCTCTTAAC
>ZMIII1004-12|Scapholeberis_armata_freyi|Laguna_Catazaja_Limnetic|BOLD:AAF2314
GTAGGAACTGCTTTAAGAATGTTAATCCGAGCAGAATTAGGTCAAGCTGGAAGTTTAATTGGGGATGATCAGATTTATAATGTAGTTGTTACAGCCCACGCGTTTGTCATAATTTTCTTTATAGTTATACCAATCATGATTGGAGGGTTCGGTAATTGATTAGTTCCTCTAATGTTAGGCGCCCCCGACATAGCTTTTCCGCGATTAAATAACTTAAGTTTTTGGTTTCTTCCCCCCGCTTTAACTTTACTTTTAGTTGGAGGGGCGGTAGAAAGTGGGGCTGGAACTGGGTGAACCGTTTACCCGCCCTTGTCAGCAGGAATTGCTCACGCCGGAGCATCAGTTGATCTAAGAATTTTCTCCCTTCACTTAGCAGGGATTTCTTCTATTTTAGGGGCTGTTAATTTTATTACTACTATCATTAATATACGATCGGAGGGAATGTCTTTAGACCGAATTCCGTTATTTGTATGAGCAGTGGGAATTACAGCTCTTCTTTTACTTTTAAGTCTTCCCGTGCTAGCTGGTGCAATCACAATGCTTCTTAC
>ZPII1029-11|Scapholeberis|Pond_near_Canada_Honda_and_Jaltomate|BOLD:AAF2315
GTAGGAACTGCTTTAAGAATGTTAATTCGAGCAGAGTTAGGTCAGGCTGGGAGCTTAATTGGAGATGATCAAATTTATAACGTAATCGTTACAGCCCATGCGTTTGTGATAATCTTTTTTATAGTTATACCAATCATGATTGGGGGCTTTGGTAACTGACTAGTCCCTTTAATGCTAGGTGCCCCTGATATAGCTTTTCCTCGATTAAATAACCTAAGTTTCTGGTTTCTTCCTCCCGCTCTAACTTTACTTTTAGTAGGGGGGGCTGTAGAAAGTGGAGCTGGAACTGGGTGAACCGTTTACCCTCCCTTATCAGCAGGGATTGCCCATGCTGGAGCATCAGTTGACCTAAGAATTTTTTCCCTTCACTTGGCAGGGATTTCTTCTATTTTAGGGGCTGTTAATTTTATTACTACTATCATTAACATACGATCAGAAGGGATGTCCCTAGATCGAATTCCGTTGTTTGTATGGGCAGTAGGGATCACAGCTCTCCTTTTACTTTTAAGTCTTCCCGTACTAGCTGGTGCAATCACGATGCTCTTAAC
>ZPLKA052-15|Scapholeberis|Lake_Chipila|BOLD:AAF2315
GTAGGAACTGCTTTAAGAATNTTTATTCGAGCAGAGTTAGGTCAGGCTGGGAGCTTAATTGGAGATGATCAAATTTATAACGTAATCGTTACAGCCCATGCGTTTGTGATAATCTTTTTTATAGTTATACCAATCATGATTGGGGGCTTTGGTAATTGACTAGTCCCTTTAATGCTAGGTGCCCCTGATATAGCTTTTCCTCGATTAAATAACCTAAGTTTCTGGTTTCTTCCTCCCGCTCTAACTTTACTTTTAGTAGGGGGGGCTGTAGAAAGTGGAGCTGGAACTGGGTGAACCGTTTACCCTCCCTTATCAGCAGGGATTGCCCATGCTGGAGCATCAGTTGACCTAAGAATTTTTTCCCTTCACTTGGCAGGGATTTCTTCTATTTTAGGGGCTGTTAATTTTATTACTACTATCATTAACATACGATCAGAAGGGATGTCCTTAGATCGAATTCCGTTGTTTGTATGGGCAGTAGGGATCACAGCTCTCCTTTTACTTTTAAGTCTTCCCGTACTAGCTGGTGCAATCACGATACTCTTAAC
>ZPLKA053-15|Scapholeberis|Lake_Chipila|BOLD:AAF2315
GTAGGAACTGCTTTAAGAATGTTAATTCGAGCAGAGTTAGGTCAGGCTGGGAGCTTAATTGGAGATGATCAAATTTATAACGTAATCGTTACAGCCCATGCGTTTGTGATAATCTTTTTTATAGTTATACCAATCATGATTGGGGGCTTTGGTAATTGACTAGTCCCTTTAATGCTAGGTGCCCCTGATATAGCTTTTCCTCGATTAAATAACCTAAGTTTCTGGTTTCTTCCTCCCGCTCTAACTTTACTTTTAGTAGGGGGGGCTGTAGAAAGTGGAGCTGGAACTGGGTGAACCGTTTACCCTCCCTTATCAGCAGGGATTGCCCATGCTGGAGCATCAGTTGACCTAAGAATTTTTTCCCTTCACTTGGCAGGGATTTCTTCTATTTTAGGGGCTGTTAATTTTATTACTACTATCATTAACATACGATCAGAAGGGATGTCCTTAGATCGAATTCCGTTGTTTGTATGGGCAGTAGGGATCACAGCTCTCCTTTTACTTTTAAGTCTTCCCGTACTAGCTGGTGCAATCACGATACTCTTAAC
>ZPLMX096-06|Scapholeberis_armata_freyi|Silvituc_Lake|BOLD:AAF2314
GTAGGAACTGCTTTAAGAATGTTAATCCGAGCAGAATTAGGTCAAGCTGGAAGTTTAATTGGGGATGATCAGATTTATAATGTAGTTGTTACAGCCCACGCGTTTGTCATAATTTTCTTTATAGTTATACCAATCATGATTGGGGGGTTCGGTAATTGATTAGTTCCTCTAATGTTAGGCGCCCCTGACATAGCTTTTCCGCGATTAAATAACTTAAGTTTTTGGTTTCTTCCCCCCGCTTTAACTTTACTTTTAGTTGGAGGGGCGGTAGAAAGTGGGGCTGGAACTGGGTGAACCGTTTACCCGCCCTTGTCAGCAGGAATTGCTCACGCCGGAGCATCAGTTGATCTAAGAATTTTCTCTCTTCACTTAGCAGGGATTTCTTCTATTTTAGGGGCTGTTAATTTTATTACTACTATCATTAATATACGATCGGAGGGAATGTCTTTAGACCGAATTCCGTTATTTGTATGAGCAGTGGGAATTACAGCTCTTCTTTTACTTTTAAGTCTTCCCGTGCTAGCTGGTGCAATCACAATGCTTCTTAC
>ZPLMX097-06|Scapholeberis_armata_freyi|Silvituc_Lake|BOLD:AAF2314
GTAGGAACTGCTTTAAGAATGTTAATCCGAGCAGAATTAGGTCAAGCTGGAAGTTTAATTGGGGATGATCAGATTTATAATGTAGTTGTTACAGCCCACGCGTTTGTCATAATTTTCTTTATAGTTATACCAATCATGATTGGAGGGTTCGGTAATTGATTAGTTCCTCTAATGTTAGGCGCCCCCGACATAGCTTTTCCGCGATTAAATAACTTAAGTTTTTGGTTTCTTCCCCCCGCTTTAACTTTACTTTTAGTTGGAGGGGCGGTAGAAAGTGGGGCTGGAACTGGGTGAACCGTTTACCCGCCCTTGTCAGCAGGAATTGCTCACGCCGGAGCATCAGTTGATCTAAGAATTTTCTCCCTTCACTTAGCAGGGATTTCTTCTATTTTAGGGGCTGTTAATTTTATTACTACTATCATTAATATACGATCGGAGGGAATGTCTTTAGACCGAATTCCGTTATTTGTATGAGCAGTGGGAATTACAGCTCTTCTTTTACTTTTAAGTCTTCCCGTGTTAGCTGGTGCAATCACAATGCTTCTTAC
>ZPLMX144-06|Scapholeberis_duranguensis|El_Chupadero|BOLD:AAF2315
GTAGGAACTGCTTTAAGAATGTTAATTCGAGCAGAGTTAGGTCAGGCTGGGAGCTTAATTGGAGATGATCAAATTTATAACGTAATCGTTACAGCCCATGCGTTTGTGATAATCTTTTTTATAGTTATACCAATCATGATTGGGGGCTTTGGTAATTGACTAGTCCCTCTAATGCTAGGTGCCCCTGATATAGCTTTTCCTCGATTAAATAACCTAAGTTTCTGGTTTCTTCCTCCTGCTTTAACTTTACTTTTAGTAGGGGGGGCTGTAGAAAGTGGAGCTGGAACTGGGTGAACCGTCTACCCTCCCTTATCAGCAGGGATTGCCCATGCTGGAGCATCAGTTGACCTAAGAATTTTTTCCCTTCACTTGGCAGGGATTTCTTCTATTTTAGGGGCTGTTAATTTTATTACTACTATCATTAACATACGATCAGAAGGGATGTCCTTAGATCGAATTCCGTTGTTTGTATGGGCAGTAGGGATCACAGCTCTCCTTTTACTTTTAAGTCTTCCCGTACTAGCTGGTGCAATCACGATGCTCTTAAC
>ZPLMX145-06|Scapholeberis_duranguensis|El_Chupadero|BOLD:AAF2315
GTAGGAACTGCTTTAAGAATGTTAATTCGAGCAGAGTTAGGTCAGGCTGGGAGCTTAATTGGAGATGATCAAATTTATAACGTAATCGTTACAGCCCATGCGTTTGTGATAATCTTTTTTATAGTTATACCAATCATGATTGGGGGCTTTGGTAATTGACTAGTCCCTTTAATGCTAGGTGCCCCTGATATAGCTTTTCCTCGATTAAATAACCTAAGTTTCTGGTTTCTTCCTCCTGCTTTAACTTTACTTTTAGTAGGGGGGGCTGTAGAAAGTGGAGCTGGAACTGGGTGAACCGTTTACCCTCCCTTATCAGCAGGGATTGCCCATGCTGGAGCATCAGTTGACCTAAGAATTTTTTCCCTTCACTTGGCAGGGATTTCTTCTATTTTAGGGGCTGTTAATTTTATTACTACTATCATTAACATACGATCAGAAGGGATGTCCTTAGATCGAATTCCGTTGTTTGTATGGGCAGTAGGGATCACAGCTCTCCTTTTACTTTTAAGTCTTCCCGTACTAGCTGGTGCAATCACGATGCTCTTAAC
>ZPLV077-17|Scapholeberis|El_Fuerte|BOLD:ADM7373
GTAGGAACTGCTTTAAGAATGTTAATCCGAGCAGAATTAGGTCAGGCTGGGAGTTTAATTGGAGACGATCAAATTTATAACGTAGTCGTTACGGCCCATGCATTCGTGATAATTTTTTTTATAGTTATACCAATCATGATTGGAGGCTTCGGTAACTGGTTAGTCCCTCTAATGCTAGGTGCTCCTGATATAGCTTTTCCTCGATTAAATAACTTAAGTTTCTGGTTTCTTCCTCCTGCTCTGACCTTACTTTTAGTTGGAGGGGCAGTGGAAAGCGGGGCTGGAACTGGGTGAACCGTTTATCCCCCCTTATCAGCGGGAATTGCCCACGCTGGAGCGTCAGTTGACCTGAGAATTTTCTCTCTCCACTTGGCAGGGATTTCTTCTATTTTAGGGGCTGTTAATTTTATTACTACCATCATTAATATACGGTCAGAGGGAATGTCCTTGGATCGAATTCCGTTATTCGTGTGGGCAGTAGGAATTACAGCTCTTCTTTTACTTTTAAGTCTTCCTGTGCTAGCTGGTGCAATCACGATGCTCTTAAC
>ZPLV080-17|Scapholeberis|El_Fuerte|BOLD:ADM7373
GTAGGAACTGCTTTAAGAATGTTAATCCGAGCAGAATTAGGTCAGGCTGGGAGTTTAATTGGAGACGATCAAATTTATAACGTAGTCGTTACGGCCCATGCATTCGTGATAATTTTTTTTATAGTTATACCAATCATGATTGGAGGCTTCGGTAACTGGTTAGTCCCTCTAATGCTAGGTGCTCCTGATATAGCTTTTCCTCGATTAAATAACTTAAGTTTCTGGTTTCTTCCTCCTGCTCTGACCTTACTTTTAGTTGGAGGGGCAGTGGAAAGCGGGGCTGGAACTGGGTGAACCGTTTATCCCCCCTTATCAGCGGGAATTGCCCACGCAGGAGCGTCAGTTGACCTGAGAATTTTCTCTCTCCACTTGGCAGGGATTTCTTCTATTTTAGGGGCTGTTAATTTTATTACTACCATCATTAATATACGGTCAGAGGGAATGTCCTTGGATCGAATTCCGTTATTCGTGTGGGCAGTAGGAATTACAGCTCTTCTTTTACTTTTAAGTCTTCCTGTGCTAGCTGGTGCAATCACGATGCTCTTAAC
>ZPLV282-18|Scapholeberis||BOLD:AAF2314
GTAGGAACTGCTTTAAGAATGTTAATTCGAGCAGAATTAGGTCAAGCTGGAAGCTTAATTGGGGATGATCAGATTTATAATGTAATTGTTACAGCCCACGCGTTTGTCATAATTTTCTTTATAGTTATACCAATCATGATTGGGGGGTTCGGTAATTGATTAGTTCCTCTAATGTTAGGCGCCCCTGACATAGCTTTCCCGCGATTAAATAACTTAAGTTTTTGGTTTCTTCCCCCCGCTTTAACTTTACTTCTAGTTGGAGGGGCGGTAGAAAGTGGGGCTGGAACTGGATGAACCGTTTACCCGCCCTTGTCAGCAGGAATTGCTCACGCCGGAGCATCAGTTGACCTAAGAATTTTCTCTCTTCACTTAGCAGGGATTTCTTCTATTTTAGGGGCTGTTAATTTTATTACTACTATCATTAATATACGATCGGAAGGAATGTCTTTAGACCGAATTCCGTTATTTGTATGAGCAGTGGGAATTACAGCTCTTCTTTTACTTTTAAGTCTTCCCGTGCTAGCTGGTGCAATCACAATGCTTCTTAC
>ZPLV322-18|Scapholeberis|Quebrada_San_Antonio|BOLD:ADN0437|GenBank:MT607965
GTTGGGACCGCTCTTAGTATGCTAATTCGGGCAGAGTTGGGCCAGGCTGGTACTTTAATTGGGGATGATCAGATTTATAACGTAGTTGTTACAGCCCATGCTTTTGTAATAATTTTCTTTATGGTTATACCAATTATAATTGGAGGTTTTGGGAACTGGCTAGTTCCTTTAATGTTAGGTGCTCCCGATATAGCTTTTCCTCGATTAAATAACCTAAGTTTTTGATTTCTTCCTCCTGCCTTAACTCTTCTTTTAGTTGGAGGGGCGGTAGAAAGTGGGGCTGGAACTGGCTGAACTGTTTATCCTCCTTTATCGGCGGGAATCGCTCACGCTGGAGCCTCAGTCGATTTAAGAATCTTCTCCCTTCATTTGGCAGGGATTTCTTCTATTTTAGGAGCTGTTAATTTCATTACTACTATTATTAATATACGATCGGAAGGAATGTCTCTAGATCGAATTCCATTATTTGTGTGGGCGGTAGGAATCACAGCTCTCCTTCTACTTTTAAGTCTTCCTGTTTTAGCAGGGGCAATTACGATGCTTCTAAC
>ZPLV323-18|Scapholeberis|Quebrada_San_Antonio|BOLD:ADN0437|Genbank:MT607962
GTTGGGACTGCTCTTAGTATGCTAATTCGGGCAGAGTTGGGCCAGGCTGGTACTTTAATTGGGGATGATCAGATTTATAACGTAGTTGTTACAGCCCATGCTTTTGTAATAATTTTCTTTATGGTTATACCAATTATAATTGGAGGTTTTGGGAACTGGCTAGTTCCTTTAATGTTAGGTGCTCCCGATATAGCTTTTCCTCGATTAAATAACCTAAGTTTTTGATTTCTTCCTCCTGCCTTAACTCTTCTTTTAGTTGGAGGGGCGGTAGAAAGTGGGGCTGGAACTGGCTGAACTGTTTATCCTCCTTTATCGGCGGGAATCGCTCACGCTGGAGCCTCAGTCGATTTAAGAATCTTCTCCCTTCATCTGGCAGGGATTTCTTCTATTTTAGGAGCTGTTAATTTCATTACTACTATTATTAATATACGATCGGAAGGAATGTCTCTAGATCGAATTCCATTATTTGTGTGGGCGGTAGGAATCACAGCTCTCCTTCTACTTTTAAGTCTTCCTGTTTTAGCAGGGGCAATTACGATGCTTCTAAC
>KU315490.1_Brazil
GTTGGGACCGCTCTTAGTATGCTAATTCGGGCAGAGTTGGGCCAGGCTGGTAGTTTAATTGGGGATGATCAGATTTATAACGTAGTTGTTACAGCCCATGCTTTTGTAATAATTTTCTTTATGGTTATACCAATTATAATTGGAGGTTTTGGGAACTGGCTAGTTCCTTTGATGTTAGGTGCTCCCGATATAGCTTTTCCTCGATTAAATAACCTAAGTTTTTGATTTCTTCCTCCTGCCTTAACTCTTCTTTTAGTTGGAGGGGCGGTAGAAAGTGGGGCTGGAACTGGCTGAACCGTTTATCCTCCTTTATCGGCGGGAATCGCTCACGCTGGAGCCTCAGTCGATTTAAGAATCTTCTCCCTTCATCTGGCAGGGATTTCTTCTATTTTAGGAGCTGTTAATTTCNTTACTACTATTNNCAATATNCGATNGGAAGGAATGTCTCTAGATCGAATTCCATTATTTGTGTGGGCGGTAGGAATTACAGCTCTCCTTCTACTTTTAAGTCTTCCTGTTTTAGCAGGGGCAATTACNATGCTTCTAAC
>DNSA133-13|Scapholeberis|lake|BOLD:ACH3838
GTAGGGACAGCTCTAAGAATGTTGATTCGTGCAGAGCTTGGTCAAGCTGGGAGCTTAATCGGAGATGATCAAATTTATAATGTTGTTGTTACAGCTCATGCGTTTGTTATAATCTTCTTCATGGTTATGCCTATTATGATCGGAGGGTTTGGTAACTGATTAGTACCTTTGATGTTGGGTGCTCCTGACATGGCTTTCCCACGTTTAAACAACTTAAGTTTTTGATTCCTTCCTCCCGCGCTAACCTTACTTCTAGTAGGGGGAGCAGTGGAAAGAGGGGCTGGGACAGGGTGGACTGTCTATCCTCCTTTGTCTGCAGGAATTGCTCACGCGGGGGCATCAGTTGACCTTAGAATCTTTTCTCTTCATCTCGCAGGTATTTCTTCTATTCTCGGGGCCGTTAACTTTATTACTACTATTATCAATATACGATCTGAAGGAATGTCACTTGATCGAATTCCTCTGTTCGTGTGGGCAGTGGGCATCACAGCACTTCTTCTGCTATTAAGCCTTCCGGTACTGGCTGGAGCCATCACAATGCTTCTAAC
>DNSA141-13|Scapholeberis|lake|BOLD:ACH3838
GTAGGGACAGCTCTAAGAATGTTGATTCGTGCAGAGCTTGGTCAAGCTGGGAGCTTAATCGGAGATGATCAAATTTATAATGTTGTTGTTACAGCTCATGCGTTTGTTATAATCTTCTTCATGGTTATGCCTATTATGATCGGAGGGTTTGGTAACTGATTAGTACCTTTGATGTTGGGTGCTCCTGACATGGCTTTCCCACGTTTAAACAACTTAAGTTTTTGATTCCTTCCTCCCGCGCTAACCTTACTTCTAGTAGGGGGAGCAGTGGAAAGAGGGGCTGGGACAGGGTGGACTGTCTATCCTCCTTTGTCTGCAGGAATTGCTCACGCGGGGGCATCAGTTGACCTTAGAATCTTTTCTCTTCATCTCGCAGGTATTTCTTCTATTCTCGGGGCCGTTAACTTTATTACTACTATTATCAATATACGATCTGAAGGAATGTCACTTGATCGAATTCCTCTGTTCGTGTGGGCAGTGGGCATCACAGCACTTCTTCTGCTATTAAGCCTTCCGGTACTGGCTGGAGCCATCACAATGCTTCTAAC
